# Supplementary material for: The MBNL1/circNTRK2/PAX5 pathway regulates aerobic glycolysis in glioblastoma cells by encoding a novel protein NTRK2-243aa
Source: Cell Death Dis. 2022 Sep 5;13(9):767. doi: 10.1038/s41419-022-05219-4 (PMC9445070; doi:10.1038/s41419-022-05219-4)
Supplement: Supplementary file 2 — Supplementary file 1 [file 41419_2022_5219_MOESM2_ESM.xlsx]

## Sheet: Top 50 Suppressors
Top 50 Suppressors that Were Expressed in Much Lower Levels in GBM Tissues of TCGA Database
	N1	N2	N3	N4	N5	N6	N7	T1	T2	T3	T4	T5	T6	T7	T8	T9	T10	T11	T12	T13	T14	T15	T16	T17	T18	T19	T20	T21	T22	T23	T24	T25	T26	T27	T28	T29	T30	T31	T32	T33	T34	T35	T36	T37	T38	T39	T40	T41	T42
RUNDC3A	0.76	0.96	0.94	0.75	0.31	0.84	0.81	0.51	0.13	-0.22	0.17	-0.77	0.37	0.82	-1.24	0.81	0.07	0.12	0.59	0.86	-1.53	0.28	0.86	0.96	0.64	0.44	0.09	0.46	0.37	2.18	0.64	0.36	0.37	0.3	0.98	0.17	0.62	0.93	-0.38	0.47	0.85	0.19	0.51	0.99	-1.6	0.79	0.52	0.84	-1.13
VSNL1	2.82	0.24	0.27	0.29	0.94	0.19	0.47	-1.72	0.21	0.46	-0.42	0.17	0.16	0.6	0.83	-1.96	0.22	0.13	3.17	0.12	0.23	0.16	0.58	0.07	0.2	0.27	0.6	0.36	-0.61	-0.06	0.57	0.25	-0.42	0.76	-0.71	0.92	0.36	0.05	-0.41	0.35	0.92	0.53	0.77	-1.58	0.12	0.01	0.31	0.27	1.61
GABRA1	1.67	1.89	0.74	0.07	3.04	1.62	2.42	0.16	-0.65	0.49	0.66	-0.47	0.01	0.11	-0.64	0.58	1.19	-0.55	0.6	0.26	-0.46	0.9	0.06	0.59	0.71	0.76	0.28	0.14	0.16	-0.63	0.49	-0.19	0.41	0.69	0.08	0.13	0.41	-0.46	0.49	0.02	0.59	0.44	0.02	2.07	0.57	0.79	1.44	0.38	0.97
FGF13	0.8	0.95	0.66	0.3	0.1	0.39	0.2	0.81	0.22	0.14	-0.47	0.34	0.3	0.85	0.18	0.3	0.54	0.38	0.96	0.48	0.72	0.75	0.32	0.66	-1.6	0.27	0.25	-1.47	0.01	0.76	-0.41	2.37	0.2	0.93	0.18	0.52	0.67	0.41	0.63	-0.79	0.66	0.48	0.05	0.41	0.61	0.54	0.94	0.33	0.22
DBC1	0.62	0.13	0.13	0.54	2.43	0.38	1.66	-1.8	-0.4	0.41	0.34	0.8	0.87	-1.1	0.28	0.56	0.37	0.83	0.55	0.23	-0.71	0.9	-0.71	-1.27	0.37	0.2	0.15	0.68	0.93	0.43	-0.41	0.69	0.78	0.49	0.43	-1.84	0.19	0.6	0.23	-1.63	-1.87	0.48	0.09	0.09	0.76	0.04	0.03	0.16	0.61
SYT1	0.72	0.95	0.33	0.85	0.15	0.28	0.82	0.95	0.33	0.27	0.06	0.2	0.83	1.46	0.29	0.54	1	-0.18	0.41	0.68	0.95	0.31	0.95	0.13	0.58	-1.82	0.81	0.89	0.94	0.14	-0.66	0.72	0.66	0.82	0.12	0.75	0.29	0.23	0.67	-0.32	0.78	0.01	0.74	0.33	-1.64	-1.09	-1.19	0.46	0.61
SLC17A7	0.22	0.32	2.12	0.55	0.76	0.55	0.43	0.09	0.22	0.23	0.15	-0.41	1.96	-1.25	0.89	0.72	-0.84	0.08	0.02	0.98	0.46	0.55	0.1	0.7	0.57	0.01	0.23	0.9	0.1	0.84	0.05	0.33	-0.02	0.14	0.36	0.07	0.69	0.39	0.01	0.38	0.85	-1.31	0.46	0.41	0.2	0.06	-0.52	0.63	0.43
NEFL	0.05	0.81	0.83	0.88	0.83	0.27	0.36	0.98	0.07	0.83	0.85	0.71	0.99	-0.87	0.08	0.38	0.28	0.64	0.29	2.13	0.01	0.48	0.74	0.43	0.65	-1.57	0.15	0.85	0.76	0.47	0.32	0.62	0.43	0.82	-1.53	0.04	0.86	0.43	-0.31	0.95	0.57	-1.48	0.01	-0.4	0.69	0.35	0.91	0.58	0.72
AK5	0.55	2.06	0.39	0.33	0.9	0.79	0.03	0.77	0.76	0.25	0.09	0.69	-1.44	0.3	-1.75	0.62	0.33	-1	0.62	-0.57	0.69	0.1	-0.39	3.78	0.67	0.63	0.86	0.1	-1.02	0.47	-1.12	-1.17	0.33	0.41	0.06	0.09	-1.75	-1.68	0.6	-0.48	-1.6	0.28	0.81	0.12	0.51	0.17	0.8	0.86	1.95
SH3GL2	0.21	0.96	0.3	1.93	0.31	0.92	1.83	0.78	0.82	1.8	-0.16	-1.08	-1.6	-1.9	0.11	0.39	0.57	0.62	3.55	-1.31	0.82	0.78	0.17	-0.23	0.53	0.25	0.13	0.64	0.32	0.43	0.42	0.44	0.68	0.22	0.43	0.48	0.05	0.08	0.32	0.9	0.34	0.92	0.29	0.52	0.74	-1.74	0.1	1.54	0.52
KCNK1	0.3	0.03	0.98	0.3	0.17	0.48	0.53	0.91	0.72	2.12	0.42	0.15	0.94	0.91	0.42	0.08	0.03	-0.55	0.44	0.5	0.9	-1.67	0.01	0.48	0.11	1.65	0.68	0.39	-1.19	-1.09	0.88	0.53	0.75	0.9	1.19	0.35	-0.2	0.76	0.77	0.35	0.79	0.8	0.78	0.39	0.94	-1.06	0.46	0.93	0.36
SNAP91	0.81	0.92	0.53	0.28	2.05	0.66	0.73	0.71	0.45	0.64	0.73	0.48	0.42	-1.24	0.98	0.76	0.37	0.03	-1.27	0.36	0.26	0.66	0.83	0.26	0.9	0.86	0.84	0.56	0.85	0.84	0.18	0.57	0.52	0.97	0.27	0.61	0.09	0.87	0.36	0.37	0.9	0.03	0.06	-1.83	0.69	0.01	-1.21	0.4	-1.67
HPCAL4	0.41	0.12	0.21	0.52	0.14	0.98	0.37	0.05	0.6	-1.52	0.01	0.95	0.76	0.63	0.24	0.04	0.22	0.82	0.74	0.59	1.67	-2	0.93	0.93	0.13	0.66	0.6	0.78	0.7	0.26	0.94	0.22	0.7	0.99	0.31	-1.19	0.4	0.58	0.11	0.67	0.09	0.1	0.12	0.2	0.78	0.39	0.11	0.03	0.23
PRKCZ	1.8	0.9	3.29	2.21	0.11	0.12	1.79	-0.78	0.06	-0.45	-0.87	-3.22	0.27	0.07	0.09	0.02	-3.96	0.23	0.17	-1.74	0.57	0.28	0.29	0.69	0.93	0.92	-1.88	0.42	0.95	-1.73	0.22	0.83	0.7	0.36	0.84	0.15	-0.13	0.51	0.25	0.55	0.44	0.82	0.43	0.46	-1.56	-0.78	0.96	0.35	0.25
SV2B	1.37	0.97	1.82	0.47	0.32	0.13	0.59	0.64	-1.33	0.12	0.06	0.08	-1.04	0.65	-0.69	0.79	0.17	-1.92	0.49	0.51	0.03	0.95	1.42	-0.27	0.21	0.51	0.22	0.52	0.87	0.11	0.36	0.38	0.83	0.22	0.83	0.38	0.35	0.99	0.74	-0.38	0.15	3.8	0.41	0.11	0.38	0.46	0.94	-1.71	0.06
NRGN	0.63	0.05	0.13	0.56	3.37	0.32	1.44	0.47	0.8	0.33	0.56	0.57	0.64	0.57	-1.31	0.1	-0.11	0.09	-1.87	0.45	0.79	-1.96	0.14	0.78	0.79	1.12	0.11	1	0.29	-1.12	0.23	0.16	0.1	0.64	-0.75	0.58	0.83	0.56	0.53	0.88	-1.88	0.79	0.1	0.58	0.03	0.91	0.45	-0.75	0.51
SCN3B	2.67	1.13	0.52	0.64	0.37	0.91	0.52	0.1	0.73	0.78	0.81	0.36	-1.47	-1.86	0.22	0.89	0.29	1.13	0.91	0.38	0.22	0.41	-1.15	0.28	-0.84	0.39	0.96	0.29	0.62	0.44	0.68	0.58	-1.46	0.68	0.17	0.6	0.73	0.26	0.89	0.34	0.14	-1.74	0.69	-1.02	0.36	0.18	-1.08	0.91	-1.91
SNCA	0.07	0.2	0.49	0.32	0.58	0.98	0.88	0.06	0.84	0.92	-1.59	0.79	0.79	0.52	0.79	0.92	0.91	0.04	0.45	0.2	0.77	0.35	0.39	0.4	2.52	0.09	0.87	0.38	0.22	0.86	-0.32	0.35	0.49	0.57	0.15	1.72	0.07	0.14	0.39	0.47	0.65	0.62	0.26	0.34	0.06	0.96	0.88	0.29	0.01
GLS	0.95	0.89	0.78	0.81	0.04	0.04	0.65	0	0.44	0.52	0.24	-1.58	-1.62	0.7	0.52	0.51	0.6	-0.92	0.64	0.21	0.38	0.09	0.3	0.47	0.8	-0.48	0.81	0.84	-0.99	-0.61	0.84	0.8	0.79	0.8	0.37	0.93	-1.02	0.21	0.25	-0.94	0.68	0.98	0.55	0.88	0.85	0.2	0.47	0.52	0.82
GABRB1	1.9	0.76	0.27	0.81	0.84	0.35	2.21	0.78	0.34	0.66	-1.02	0.2	-0.57	0.79	0.86	0.11	-1.65	0.48	-0.72	0.44	0.87	-1.93	0.08	0.6	-0.84	0.81	0.3	0.49	0.56	0.46	0.21	0.06	0.31	0.7	0.53	-0.5	0.46	0.26	1.47	-0.7	0.62	0.35	0.69	-0.93	0.92	0.88	0.13	0.87	0.85
RGS4	2.3	0.75	0.14	0.99	0.92	0.59	0.55	0.25	0.46	-1.76	0.7	0.44	0.07	-0.84	-1.1	0.91	0.31	0.33	0.75	0.23	0.97	0.85	0.33	1.38	0.16	0.34	0.16	0.13	-1.96	0.11	0.9	0.64	0.76	-1.07	0.82	0.46	-0.23	0.15	0.06	-1.74	0.56	0.49	0.43	0.57	0.61	0.5	0.03	0.44	0.34
AMPH	0.56	0.01	0.95	0.64	0.04	0.96	0.4	-0.38	0.9	0.64	0.82	0.69	0.98	0.51	0.76	0.22	0.22	0.04	0.98	0.35	-1.2	0.27	0.96	0.06	0.08	-1	0.82	0.55	0.57	0.76	0.39	0.09	0.02	0.07	0.88	0.43	0.56	-1.83	0.28	0.18	0.5	-1.54	0.09	0.12	-0.87	2.26	0.27	0.73	0.67
SST	0.9	2.71	0.12	0.76	0.85	0.39	0.61	0.26	0.91	0.57	0.46	0.88	0.92	0.01	0.12	0.99	0.18	0.57	0.86	-0.34	0.13	-1.86	0.28	0.78	2.54	0.31	0.9	0.76	0.66	0.88	0.21	0.11	0.65	0.97	0.8	0.15	0.93	0.86	0.98	0.01	1	0.65	0.11	-1.43	0.77	0.38	0.26	0.18	0.97
MYT1L	0.59	0.07	0.89	2.83	0.91	0.47	0.4	0.86	0.75	0.6	0.47	0.88	0.38	0.3	-0.74	0.48	0.46	0.7	0.09	0.72	0.69	0.59	0.51	0.72	0.08	-0.26	0.69	0.9	0.7	-0.56	-0.49	-1.08	0.37	-0.84	0.55	0.53	0.81	0.99	0.72	-0.63	0.89	0.68	0.03	0.99	-0.58	0.86	0.34	-1.28	0.82
CDC42	3.19	0.59	0.61	0.73	0.23	1.95	0.87	-0.43	0.36	0.16	0.69	0.17	0.2	0.34	0.16	0.19	-3.85	0.87	-0.5	0.23	0.53	0.49	-0.42	-1.83	0.87	-0.76	0.49	-1.53	-0.88	0.65	0.1	0.26	0.87	0.84	-1.14	-0.4	0.3	0.66	0.76	0.7	-0.85	0.78	-1.17	0.33	0.89	-1.67	0.19	0.2	0.12
PRKCB	0.13	0.69	0.52	0.16	0.22	0.13	1.87	0.77	-1.91	0.68	1.01	0.32	0.22	0.89	0.54	0.92	0.7	0.08	0.07	0.66	0.65	0.94	0.88	0.88	0.52	0.47	-0.22	0.48	0.61	1.99	0.29	0.42	0.54	0.68	-0.92	0.86	0.43	0.3	0.3	0.95	-1.3	0.73	0.08	0.51	-0.16	0.66	0.84	0.78	-0.15
DNM1	0.39	0.13	0.13	0.97	2.18	0.84	1.76	0.94	0.59	0.42	0.57	0.9	0.68	-1.13	0.77	0.57	0.44	0.48	-0.69	-1.71	0.68	-0.36	0.48	2.37	0.6	0.52	0.86	-1.57	0.22	0.27	0.5	0.24	0.7	0.68	0.04	0.35	1.29	0.18	0.75	0.09	0.41	0.43	0.99	0.34	0.42	0.16	-1.84	0.01	0.98
GNG3	0.7	0.36	0.81	0.47	0.03	1.89	0.17	0.95	0.8	0.32	0.08	0.04	0.76	0.29	0.37	0.65	0.61	0.29	-1.92	0.87	0.05	0.73	0.61	0.09	0.92	0.45	0.21	-1.46	0.64	0.45	-0.64	0.53	0.32	0.57	-1.68	-2	0.73	0.67	0.73	-1.41	0.5	0.52	0.88	0.4	-1.87	0.15	-1.78	0.9	0
CRYM	0.86	0.81	0.37	0.11	0.66	0.56	0.7	-0.59	0.6	0.34	0.02	0.83	0.52	-1.22	0.27	0.25	-1.09	0.23	0.26	-0.66	0.96	0.3	0.51	0.78	0.71	0.62	0.06	0.37	-0.87	-0.44	0.52	0.84	0.04	-1.18	0.08	0.91	0.88	0.65	0.56	0.77	0.71	0.47	0.08	0.29	0.9	0.58	0.35	0.58	2.03
MBNL1	0.6	2.37	0.72	2.63	0.85	0.11	0.69	0.84	0.25	-0.61	0.37	0.22	2.05	0.21	0.81	0.47	-1.07	0.83	0.26	-0.42	0.45	0.46	0.85	0.02	0.24	0.92	0.61	0.68	0.61	-1.28	0.53	0.71	0.37	0.83	0.94	0.7	0.12	0.07	0.39	0.25	0.91	0.5	-0.14	0.81	-0.68	-0.63	0.42	-0.78	0.99
HPCAL4	0.56	0.59	1.53	0.33	0.71	0.06	0.06	-0.64	0.39	0.25	0.85	0.51	0.16	0.52	-0.93	0.29	0.91	0.31	0.5	0.76	0.63	0.08	0.04	0.44	0.33	0.2	0.67	-1.51	0.09	0.89	0.13	0.76	0.28	0.14	-1.24	0.75	1.39	0.37	0.02	0.26	0	0.16	0.18	0.11	0.45	0.7	0.77	1.87	-0.3
GNAO1	0.83	1.8	1.99	0.66	0.03	0.14	0.22	0	0.49	0.72	0.71	0.5	0.71	0.51	0.83	-0.64	0.23	0.84	0.85	0.47	0.41	0.17	-0.01	0.43	0.62	0.01	0.69	0.59	0.65	0.13	0.01	0.59	0.5	-0.99	0.18	-1.25	0.92	0.55	0.05	0.23	-0.73	0.46	0.96	0.56	0.88	0.89	-1.28	0.23	0.54
KIAA1045	0.12	2.35	0.82	0.42	0.11	1.38	0.6	0.49	0.24	0.19	0.65	0.55	0.6	0.44	0.5	-1.25	0.22	0.68	0.16	0.17	0.78	0.71	0.72	0.7	0.59	0.43	0.52	0.69	0.79	0.91	-0.15	0.84	0.19	-1.82	0.54	0.07	0.83	-0.71	0.08	-0.82	-1.59	0.32	0.84	0.33	0.7	0.44	1	0.99	-0.59
GABRA2	0.05	0.4	0.52	0.09	0.82	0.9	0.65	0.17	0.3	0.24	0.33	0.02	-0.55	0.16	0.19	0.97	0.81	0.01	1.18	0.17	0.1	0.42	0.62	0.58	0.04	0.29	0.91	0.13	0.83	0.14	0.58	0.17	-0.93	0.11	0.01	-1.22	0.39	0.97	0.07	-1.09	0.22	0.36	-0.97	0.89	0.52	0.05	-1.3	0.84	0.41
PCLO	2.53	0.14	0.19	2.39	0.46	0.52	0.44	0.86	0.23	0.55	0.39	0.6	0.05	-1.94	0.32	0.08	-0.77	0.78	0.71	0.18	0.61	0.74	-1.66	0.67	0.58	0.31	0.51	0.13	-0.46	0.18	0.12	0.09	0.48	0.05	0.72	0.23	-1.39	0.59	0.22	0.81	0.94	0.88	0.17	0.84	2.16	-1.77	0.63	0.33	0.79
CPNE6	0.76	0.01	0.95	0.91	0.67	0.42	0.26	0.65	0.61	0.15	2.49	0.49	-1.22	0.07	0.43	0.43	0.6	0.27	0.56	0.93	0.62	0.79	-1.98	0.63	0.42	-0.99	0	0.44	0.84	0.99	0.04	0.53	0.45	0.48	0.54	0.29	0.75	0.96	0.59	0.16	0.77	-0.93	0.38	0.63	0.99	1.25	0.28	0.9	0.21
WIF1	0.1	1.75	0.03	0.42	2.12	2.95	0.48	0.66	-1.38	0.44	0.78	0.08	-0.01	0.79	0.4	0.88	-1.38	0.78	-1.49	-0.12	-1.13	0.28	0.59	0.97	-1.09	0.19	0.7	-1.47	0.47	0.03	0.66	0.94	0.94	0.23	-0.31	0.33	0.31	0.77	0.04	1.54	0.05	-1.4	0.73	0.74	2.19	0.99	-1.52	0.17	-1.08
SH3GL3	0.23	0.92	0.42	0.95	0.64	0.95	1.02	0.01	-0.46	0.07	-1.93	0.48	0.81	-1.46	0.59	0.81	0.49	0.7	0.12	0.25	-0.58	0.07	0.86	0.81	0.53	0.99	2.52	0.22	0.87	0.32	0.03	0.89	0.02	0.81	0.77	0.25	0.71	0.24	0.25	-0.96	0.4	0.23	0.51	0.36	0.57	-0.15	0.05	0.79	0.37
CKMT1B	0.18	2.79	0.1	0.16	0.11	0.18	0.4	0.06	2.3	0.16	0.25	0.81	0.85	0.93	0.21	0.71	0.93	0.36	0.83	0.97	0.44	-1.25	0.1	-1.76	0.58	0.1	0.52	1.24	0.54	0.19	0.12	0.65	0.88	-1.61	-0.07	0.18	0.02	-1.99	0.75	0.2	0.83	0.94	1.15	-0.22	0.75	0.62	-1.48	0.95	0.58
AGXT2L1	0.49	0.59	0.03	0.46	0.86	0.95	0.55	0.85	0.58	0.48	0.14	0.7	2.2	0.47	0.52	-0.95	0.76	0.96	0.3	1	-1.5	0.01	0.85	0.07	0.76	0.72	-1.86	0.65	0.83	-0.69	0.94	0.17	0.46	0.02	0.26	-1.84	0.35	0.08	0.03	-0.1	0.3	0.04	0.81	-1.3	-1.19	-0.67	-0.28	0.49	0.01
GAD2	0.72	0.4	0.27	0.91	0.87	0.7	0.99	0.7	2.54	0.94	0.41	0.73	0.16	-1.94	0.49	0.36	0.61	0.95	0.39	0.09	-1.93	0.36	0.82	0.94	0.29	0.58	0.21	-0.11	-0.49	0.03	0.26	0.45	0.77	2.08	0.21	-0.11	0.05	-1.3	0.06	0.48	0.37	0.91	1.32	0.14	0.97	0.6	0.9	0.05	0.61
HPCA	2.46	0.45	0.96	2.99	0.47	0.79	0.06	0.06	0.69	0.36	0.05	1.61	0.4	-0.71	0.47	0.48	0.5	0.43	0.46	0.19	0.84	-1.54	0.32	-1.85	0.44	-0.08	0.86	-0.88	0.2	0.8	0.84	0.9	0.45	0.84	0.5	0.97	0.46	0.12	0.77	0.57	0.98	0.01	0.97	0.28	0.46	0.24	0.48	0.98	-0.76
NEFM	0.84	0.98	0.53	0.44	1.56	0.99	0.68	0.57	0.51	0.61	0.45	-0.11	0.55	0.87	0.88	0.76	0.67	0.71	-1.95	0.52	0.64	0.15	0.44	0.98	0.3	-0.22	0.76	0.94	-0.72	0.99	0.68	0.68	0.49	0.16	0.36	0.22	0.08	0.82	1.34	0.08	0.1	0.53	0.34	0.23	0.95	0.21	-1.18	0.38	-1.62
NELL1	0.41	0.84	0.88	0.93	0.19	2.31	0.31	-0.42	0.83	0.85	0.69	0.33	0.35	0.72	0.19	0.12	-1.89	0.13	-0.37	0.97	0.83	0.33	-0.64	0.37	0.57	-0.47	0.43	1	0.46	0.41	0.82	2.59	0.32	0.63	0.15	0.06	0.87	-0.67	0.03	0.34	0.79	0.24	0.99	0.33	1.07	0.78	0.87	0.1	0.16
NPTX1	0.8	1.47	0.28	1.17	0.97	2.28	0.06	0.98	0.41	0.89	0.5	0.99	0.14	0.4	0.04	-0.86	-1.49	0.69	0.63	-1.04	0.71	-1.79	0.11	-1.93	0.39	0.87	0.32	0.8	0.35	-0.44	-1.85	2.49	0.55	0.2	0.62	0.74	-0.62	0.67	0.97	0.32	0.96	0.38	0.52	0.19	3.21	-1.44	0.15	0.84	-0.44
GABRA5	0.93	0.27	0.06	0.52	0.63	0.65	0.73	0.21	0.05	0.92	0.32	-1.92	0.41	0.14	0.33	-1.94	0.66	0.57	-1.19	0.47	0.98	0.42	0.16	-1.26	0.67	0.5	0.54	0.31	0.09	0.12	0.38	0.14	0.21	0.22	0.67	0.19	0.38	-0.25	0.76	0.64	0.59	1.57	0.87	0.7	0.61	0.67	0.06	-0.99	-1.97
RIMS3	1.02	1.89	0.08	2.09	0.73	0.77	0.01	-1.98	0.22	0.61	0.86	0.28	0.34	0.86	0.86	0.57	0.82	-1.78	0.25	0.93	0.57	-0.27	-0.48	-1.1	0.87	0.84	0.92	0.43	0.67	0.36	0.45	0.98	0.89	0.52	0.56	0.73	0.9	0.31	0.48	0.14	0.31	0.2	0.59	0.02	0.47	0.72	-1.35	0.44	-1.78
CCK	0.65	0.99	0.68	0.01	0.89	0.21	0.35	0.38	0.73	0.36	1.38	0.4	-1.2	0.18	0.03	0.68	0.39	-0.94	0.4	-1.19	0.11	0.08	0.37	0.32	0.91	0.1	0.73	-1.33	0.67	0.01	-0.62	-0.4	0.76	-1.23	-0.46	0.46	0.81	0.9	0.54	0.86	0.74	-1.15	0.74	1	0.85	1.43	0.66	0.07	0.47
ARPP21	0.2	0.92	0.85	1.9	1.65	1.71	0.83	-0.41	0.83	0.45	0.6	0.9	-3.34	0.76	0.4	0.91	0.74	0.21	0.72	0.18	0.78	0.15	0.87	0.77	0.68	0.07	0.2	0.57	0.54	1.24	0.75	0.66	0.25	0.93	0.91	0.63	0.1	0.7	-1.41	0.05	0.39	0.2	-0.69	0.98	0.72	0.1	0.42	0.12	0.58
PKP4	0.63	0.7	0	0.5	2.98	2.74	0.4	0.92	0.53	0.6	1.21	0.39	-1.73	0.33	0.01	-1.51	0.32	0.69	0.42	-1.79	-1.63	0	0.88	0.93	0.89	0.57	0.89	-1.81	0.4	0.83	-0.2	0.06	0.83	0.03	0.39	-0.53	0.03	0.62	0.46	0.26	0.97	-0.39	0.44	0.69	0.21	0.25	0.65	0.9	0.89
[truncated: 206 more columns]

## Sheet: Venn diagram of suppressors
Venn diagram of suppressors that might be related to lactate production and cell proliferation
C1	C2
CDC42	AMPH
CPNE6	CKMT1B
FGF13	CPNE6
GABRA1	CRYM
GABRA5	GABRA1
GLS	GABRA5
KCNK1	GLS
MBNL1	HPCA
NEFL	HPCAL4
NEFM	KCNK1
PCLO	MBNL1
PRKCB	PRKCB
SH3GL2	RGS4
SLC17A7	RIMS3
SV2B	RUNDC3A
VSNL1	SCN3B
	SNAP91
	SST
	SYT1
