# Supplementary material for: The MBNL1/circNTRK2/PAX5 pathway regulates aerobic glycolysis in glioblastoma cells by encoding a novel protein NTRK2-243aa
Source: Cell Death Dis. 2022 Sep 5;13(9):767. doi: 10.1038/s41419-022-05219-4 (PMC9445070; doi:10.1038/s41419-022-05219-4)
Supplement: Supplementary file 3 — Supplementary file 2 [file 41419_2022_5219_MOESM3_ESM.xlsx]

## Sheet: Protein Peptide Information
Accession	Description	Mass	Score	Matches	Sequences	emPAI	Coverage
24375		27613	691	33(28)	10(10)	8.75	0.84
	Peptide	Unique	Matches	Modification	Observed	Mr(expt)	Mr(calc)	ppm	Miss	Score	Expect	Rank	Query
	K.ILVAVK.T	U	1		642.4543	641.4470	641.4476	-0.91	0	46	2.4e-005	1	5412
	K.IGDFGMSR.D	U	1		441.7093	881.4041	881.4065	-2.71	0	46	2.4e-005	1	8169
	K.IGDFGMSR.D	U	1		882.4139	881.4067	881.4065	0.14	0	(27)	0.002	1	8170
	K.IGDFG->M<-SR.D	U	2	Oxidation (M)	898.4073	897.4001	897.4015	-1.54	0	(14)	0.041	1	8273
	K.IGDFG->M<-SR.D	U	2	Oxidation (M)	449.7078	897.4010	897.4015	-0.55	0	(26)	0.0025	1	8274
	R.ELGEGAFGK.V	U	2		907.4515	906.4442	906.4447	-0.53	0	64	3.8e-007	1	8371
	R.ELGEGAFGK.V	U	3		454.2300	906.4454	906.4447	0.80	0	(29)	0.0013	1	8372
	K.VAQMLSLLE.-	U	2		1003.5494	1002.5421	1002.5419	0.16	0	(19)	0.011	1	8943
	K.VAQMLSLLE.-	U	1		502.2790	1002.5434	1002.5419	1.42	0	(6)	0.23	1	8944
	K.VAQ->M<-LSLLE.-	U	1	Oxidation (M)	1019.5444	1018.5372	1018.5369	0.28	0	24	0.0044	1	9061
	K.RELGEGAFGK.V	U	1		532.2801	1062.5456	1062.5458	-0.15	1	61	8.5e-007	1	9367
	R.KVAQMLSLLE.-	U	1		566.3274	1130.6402	1130.6369	2.94	1	33	0.00051	1	9860
	R.KVAQ->M<-LSLLE.-	U	1	Oxidation (M)	1147.6406	1146.6334	1146.6318	1.34	1	(27)	0.0018	1	9979
	R.DVYSTDYYR.A	U	3		591.2595	1180.5044	1180.5037	0.60	0	49	1.2e-005	1	10277
	R.DVYSTDYYR.A	U	2		1181.5132	1180.5059	1180.5037	1.90	0	(41)	7.5e-005	1	10279
	R.NCLVGENLLVK.I	U	1		1258.6837	1257.6764	1257.6751	1.07	0	62	5.7e-007	1	10773
	R.NCLVGENLLVK.I	U	3		629.8456	1257.6766	1257.6751	1.20	0	(22)	0.0061	1	10774
	R.EAELLTNLQHEHIVK.F	U	1		887.4796	1772.9447	1772.9421	1.47	0	61	8.2e-007	1	12752
	R.EAELLTNLQHEHIVK.F	U	2		591.9897	1772.9474	1772.9421	3.02	0	(43)	4.8e-005	1	12753
	R.EAELLTNLQHEHIVK.F	U	1		444.2446	1772.9493	1772.9421	4.08	0	(39)	0.00012	1	12754
	K.VFLAECYNLCPEQDK.I	U	1		943.4253	1884.8360	1884.8386	-1.37	0	61	7.6e-007	1	13051
