# Supplementary material for: The MBNL1/circNTRK2/PAX5 pathway regulates aerobic glycolysis in glioblastoma cells by encoding a novel protein NTRK2-243aa
Source: Cell Death Dis. 2022 Sep 5;13(9):767. doi: 10.1038/s41419-022-05219-4 (PMC9445070; doi:10.1038/s41419-022-05219-4)
Supplement: Supplementary file 4 — Supplementary file 3 [file 41419_2022_5219_MOESM4_ESM.xlsx]

## Sheet: Sheet 1
Genes Related to HK2 by Analyzing LGG and GBM Data from TCGA Database
gene_name	gene_id	gene_biotype	cor_pearson	p_pearson	cor_spearman	p_spearman
LINC02082	ENSG00000242268	lncRNA	-0.0381401	0.314314	-0.0280008	0.460155
AC090241.2	ENSG00000270112	lncRNA	-0.0445818	0.239471	-0.0235171	0.535069
RAB4B	ENSG00000167578	protein_coding	0.153963	4.4127e-05	0.14045	0.000200025
TIGAR	ENSG00000078237	protein_coding	0.42629	3.44601e-32	0.46586	0
RNF44	ENSG00000146083	protein_coding	-0.0940891	0.0128873	-0.149314	7.63203e-05
NUP210P2	ENSG00000225275	unprocessed_pseudogene	0.007031	0.852895	-0.00940107	0.804186
DNAH3	ENSG00000158486	protein_coding	0.159278	2.36236e-05	0.186692	6.79123e-07
RPL23A	ENSG00000198242	protein_coding	0.078304	0.0386178	0.103369	0.00628865
EHD4-AS1	ENSG00000259883	lncRNA	0.0883204	0.0196074	0.139433	0.000219685
RPL7L1P12	ENSG00000231981	processed_pseudogene	0.0534854	0.158084	0.0588209	0.120521
AC244102.2	ENSG00000269475	unprocessed_pseudogene	-0.0261627	0.490138	-0.0521963	0.168364
Y_RNA	ENSG00000201788	misc_RNA	0.0250317	0.509095	0.0272682	0.471981
ARL8B	ENSG00000134108	protein_coding	0.220928	3.6474e-09	0.196248	1.8325e-07
AC007114.2	ENSG00000263089	lncRNA	-0.000261541	0.994497	-0.0273366	0.47087
CALB2	ENSG00000172137	protein_coding	-0.165535	1.10316e-05	-0.153828	4.48206e-05
MFSD3	ENSG00000167700	protein_coding	-0.193261	2.67064e-07	-0.164479	1.29201e-05
AC092839.2	ENSG00000234943	lncRNA	0.0216271	0.568391	-0.000514893	0.989166
LINC00636	ENSG00000240423	lncRNA	0.0602275	0.111884	0.0645045	0.0885853
PIGV	ENSG00000060642	protein_coding	0.476648	7.06187e-41	0.487056	0
AC055876.5	ENSG00000271616	processed_pseudogene	0.0511956	0.176684	0.0190881	0.614652
PIGFP2	ENSG00000234881	processed_pseudogene	0.0478428	0.206787	0.0702268	0.0636911
CHIAP1	ENSG00000236040	unprocessed_pseudogene	0.0400643	0.290506	0.0848383	0.0249985
ECE1-AS1	ENSG00000231105	lncRNA	0.340264	2.22353e-20	0.365271	1.86576e-23
AC128716.1	ENSG00000243044	processed_pseudogene	0.0328997	0.385462	0.0405104	0.285163
ZNF708	ENSG00000182141	protein_coding	-0.0653638	0.0844121	-0.0569391	0.132857
LINC01224	ENSG00000269416	lncRNA	0.328354	5.21417e-19	0.233292	4.41143e-10
AC127002.2	ENSG00000275265	lncRNA	0.071984	0.0573212	0.0785759	0.0379457
MYADML2	ENSG00000185105	protein_coding	-0.331596	2.23959e-19	-0.304259	2.7122e-16
DNM3-IT1	ENSG00000233540	lncRNA	0.0355442	0.348408	0.0186664	0.622494
PHEX	ENSG00000102174	protein_coding	0.615382	5.76031e-74	0.63156	0
KRT8P47	ENSG00000271647	processed_pseudogene	0.143758	0.000138378	0.152724	5.08939e-05
MOGAT2	ENSG00000166391	protein_coding	0.184877	8.73874e-07	0.232978	4.6611e-10
AC006557.5	ENSG00000270469	processed_pseudogene	0.0915718	0.0155185	0.0478723	0.206507
PFN2	ENSG00000070087	protein_coding	-0.0518416	0.171279	-0.0609499	0.107629
AC007861.1	ENSG00000262950	lncRNA	0.0356062	0.347568	0.0274303	0.46935
CASC23	ENSG00000255420	lncRNA	0.00551848	0.884288	-0.0119922	0.751795
DNM1P41	ENSG00000280038	TEC	-0.082798	0.0287181	-0.120099	0.00147883
AC005324.5	ENSG00000266261	lncRNA	-0.0874634	0.0208304	-0.0713201	0.0596628
RMND5A	ENSG00000153561	protein_coding	-0.20569	4.17527e-08	-0.212133	1.65185e-08
AC092301.1	ENSG00000269148	lncRNA	0.313004	2.48919e-17	0.326987	7.4251e-19
AL590730.2	ENSG00000274458	snoRNA	0.053844	0.15531	0.069133	0.0679434
AC245008.1	ENSG00000273406	lncRNA	0.0381764	0.313853	0.0356203	0.347377
RAD23A	ENSG00000179262	protein_coding	0.136077	0.000311602	0.114883	0.00238022
TTC41P	ENSG00000214198	transcribed_unitary_pseudogene	0.109043	0.00392268	0.0829352	0.0284787
RNVU1-2A	ENSG00000278099	snRNA	-0.0387826	0.306227	-0.0711196	0.0603854
OR2D2	ENSG00000166368	protein_coding	-0.0675631	0.0744504	-0.0823004	0.0296944
SERPINB11	ENSG00000206072	protein_coding	-0.0118818	0.754006	0.00127084	0.973264
AL135937.1	ENSG00000234900	lncRNA	0.123521	0.00107521	0.13106	0.000517841
LINC02292	ENSG00000258630	lncRNA	0.0273227	0.471095	-0.0301541	0.426372
SIN3B	ENSG00000127511	protein_coding	0.0536083	0.157129	0.022718	0.548946
LINC00705	ENSG00000225269	lncRNA	0.161211	1.87284e-05	0.22731	1.24463e-09
RPL7P17	ENSG00000214062	processed_pseudogene	0.0787374	0.0375514	0.0953842	0.0116937
TLL2	ENSG00000095587	protein_coding	-0.0969302	0.0103978	-0.146894	9.98235e-05
AC025588.4	ENSG00000274219	unprocessed_pseudogene	0.129388	0.000611013	0.13196	0.000473393
AL606490.3	ENSG00000230100	lncRNA	-0.0172386	0.649358	-0.0130228	0.731256
CTSA	ENSG00000064601	protein_coding	0.546595	1.26392e-55	0.566657	0
AL671277.1	ENSG00000227766	unprocessed_pseudogene	0.290411	4.95143e-15	0.306606	1.54555e-16
IL32	ENSG00000008517	protein_coding	0.271391	2.99635e-13	0.272259	3.13158e-13
AC116351.1	ENSG00000215246	lncRNA	0.15125	6.02302e-05	0.137608	0.000265922
AC103810.5	ENSG00000266644	lncRNA	0.157064	3.07227e-05	0.176928	2.56167e-06
ASS1P7	ENSG00000236893	processed_pseudogene	0.23404	3.86639e-10	0.217707	6.19989e-09
THAP12P4	ENSG00000254465	processed_pseudogene	0.00169788	0.964285	0.00624756	0.869129
PTPN4	ENSG00000088179	protein_coding	-0.31163	3.48031e-17	-0.323068	2.22263e-18
NUCB2	ENSG00000070081	protein_coding	0.0140617	0.710743	0.0182433	0.630322
AC087741.2	ENSG00000275479	lncRNA	0.0325056	0.391182	0.0422441	0.264961
SERPINB12	ENSG00000166634	protein_coding	0.0158661	0.675615	0.0236409	0.532922
AC023830.2	ENSG00000261789	lncRNA	0.0732337	0.0531205	0.0318916	0.400197
AC021613.1	ENSG00000254092	lncRNA	-0.257121	5.30512e-12	-0.214558	1.03319e-08
GGT3P	ENSG00000197421	transcribed_unprocessed_pseudogene	0.0991893	0.00873327	0.0291725	0.44159
TMEM143	ENSG00000161558	protein_coding	0.224478	2.01379e-09	0.196212	1.84201e-07
DACH1	ENSG00000276644	protein_coding	-0.0825958	0.0291115	-0.0997812	0.00836067
AC145350.3	ENSG00000260900	processed_pseudogene	0.0509881	0.178448	0.0203359	0.59171
Metazoa_SRP	ENSG00000278732	misc_RNA	-0.0291937	0.441258	-0.0224786	0.553256
COLCA1	ENSG00000196167	lncRNA	0.15079	6.34544e-05	0.13048	0.000554001
AC008403.1	ENSG00000268465	protein_coding	0.04127	0.27622	0.0210173	0.579348
RN7SL560P	ENSG00000264438	misc_RNA	-0.0125503	0.740649	-0.0220283	0.561234
BMP2KL	ENSG00000204113	processed_pseudogene	0.0419539	0.268332	0.0755446	0.0460276
RNU6-820P	ENSG00000207000	snRNA	-0.0112461	0.766775	-0.0246834	0.515009
AC093367.1	ENSG00000254131	processed_pseudogene	0.118827	0.00166147	0.119997	0.0014928
FGF23	ENSG00000118972	protein_coding	0.0251903	0.506414	0.061416	0.104972
AC114689.1	ENSG00000264104	processed_pseudogene	0.0961894	0.011002	0.0832779	0.027803
SERTAD2	ENSG00000179833	protein_coding	0.352955	6.61131e-22	0.351057	0
ST3GAL6	ENSG00000064225	protein_coding	0.193353	2.63515e-07	0.200643	9.59546e-08
AP001029.1	ENSG00000267108	lncRNA	0.0271386	0.47409	0.0147264	0.697727
PKP2	ENSG00000057294	protein_coding	-0.0893183	0.0182625	-0.216074	8.08735e-09
AL357315.1	ENSG00000227535	lncRNA	0.0897088	0.0177587	0.0998356	0.00830295
RNU6-453P	ENSG00000252628	snRNA	-0.131405	0.000500389	-0.135559	0.000328653
TRIM51HP	ENSG00000166007	transcribed_unprocessed_pseudogene	0.0324966	0.391314	0.00947773	0.802622
AC005046.1	ENSG00000273055	lncRNA	0.285746	1.39485e-14	0.260222	3.48245e-12
RPL35AP28	ENSG00000242041	processed_pseudogene	0.168142	7.96438e-06	0.168898	7.24039e-06
AP005242.3	ENSG00000278923	lncRNA	-0.00867641	0.819008	-0.043056	0.255951
KRT1	ENSG00000167768	protein_coding	-0.0861016	0.0229104	-0.111895	0.00307413
AC016583.1	ENSG00000280159	TEC	0.141245	0.000181307	0.137513	0.000268584
AC026185.1	ENSG00000235240	unprocessed_pseudogene	0.0259805	0.493166	-0.000830774	0.98252
PDLIM1P3	ENSG00000264172	processed_pseudogene	-0.0168767	0.656241	-0.0284602	0.452824
RNU6-1273P	ENSG00000199903	snRNA	-0.0119241	0.753159	-0.0123618	0.744408
RNA5SP218	ENSG00000200058	rRNA_pseudogene	-0.196332	1.70711e-07	-0.212481	1.44071e-08
AL080312.2	ENSG00000275358	lncRNA	0.114874	0.00236916	0.0963249	0.0108892
RAET1K	ENSG00000218358	transcribed_unprocessed_pseudogene	0.397447	7.81709e-28	0.44375	4.87528e-35
AC021506.1	ENSG00000266460	lncRNA	-0.0114465	0.762742	-0.00201028	0.957719
AC026464.3	ENSG00000260371	protein_coding	-0.0350908	0.354595	-0.0229461	0.545031
AC022150.3	ENSG00000269349	lncRNA	-0.0565837	0.135322	-0.0698418	0.0651624
Y_RNA	ENSG00000200291	misc_RNA	0.00549056	0.884869	-0.00349485	0.926565
DDX11L10	ENSG00000233614	transcribed_unprocessed_pseudogene	0.117068	0.00194827	0.115038	0.002335
SLC45A4	ENSG00000022567	protein_coding	-0.180035	1.69192e-06	-0.14682	0.000100647
AC022743.1	ENSG00000278933	TEC	0.0641309	0.0904506	0.09321	0.0137576
RNA5SP128	ENSG00000202175	rRNA_pseudogene	-0.0334202	0.377986	-0.048598	0.199702
MTRF1	ENSG00000120662	protein_coding	0.195472	1.9362e-07	0.202572	7.1911e-08
AL135924.2	ENSG00000235523	lncRNA	-0.0454336	0.230602	-0.087025	0.0214814
AC112673.1	ENSG00000249848	processed_pseudogene	0.0476623	0.208508	0.0185711	0.624271
AL157858.2	ENSG00000277826	misc_RNA	-0.136073	0.000311741	-0.154193	4.29682e-05
MTND5P14	ENSG00000230225	unprocessed_pseudogene	0.129787	0.000587467	0.120077	0.00148183
IGSF11-AS1	ENSG00000239877	lncRNA	0.0108274	0.775221	-0.015454	0.68358
U8	ENSG00000201398	snoRNA	0.0718681	0.0577243	0.0757169	0.0455324
AC018648.1	ENSG00000272905	lncRNA	-0.327076	7.25508e-19	-0.352443	0
AC009133.2	ENSG00000259952	lncRNA	0.0683031	0.0713226	0.0608935	0.107967
RARRES2P7	ENSG00000260812	processed_pseudogene	0.113566	0.00265829	0.121327	0.00132024
MTND2P28	ENSG00000225630	unprocessed_pseudogene	-0.200719	8.89508e-08	-0.332219	1.2574e-19
FMO7P	ENSG00000230231	unprocessed_pseudogene	0.161839	1.73566e-05	0.177057	2.51818e-06
ESM1	ENSG00000164283	protein_coding	0.473276	2.99965e-40	0.436138	8.92569e-34
KF459542.1	ENSG00000231880	lncRNA
AC006458.1	ENSG00000227489	lncRNA	0.104498	0.00571962	0.0953115	0.0117581
AP003730.1	ENSG00000254555	processed_pseudogene	-0.0742075	0.0500277	-0.0746347	0.0487193
RWDD2A	ENSG00000013392	protein_coding	-0.251807	1.48054e-11	-0.272456	3.00716e-13
LINC00592	ENSG00000258279	lncRNA	-0.187176	6.34726e-07	-0.122203	0.00121676
ENTPD1-AS1	ENSG00000226688	lncRNA	-0.14484	0.000123022	-0.148651	8.21851e-05
LINC01181	ENSG00000250929	lncRNA	-0.00349436	0.926575	0.0261661	0.490081
ACOXL-AS1	ENSG00000204581	lncRNA	-0.142621	0.000156448	-0.157557	2.89847e-05
AC104463.1	ENSG00000225620	lncRNA	0.103913	0.00599838	0.0670243	0.0767974
PPIAP6	ENSG00000258477	processed_pseudogene	0.363591	3.06298e-23	0.320099	4.28611e-18
AC092447.4	ENSG00000225488	lncRNA	0.04924	0.19382	0.0650888	0.0857296
SCFD2	ENSG00000184178	protein_coding	0.124834	0.000949445	0.125389	0.00090789
GFOD1-AS1	ENSG00000237786	lncRNA	-0.352745	7.01746e-22	-0.332215	1.90365e-19
YWHAB	ENSG00000166913	protein_coding	-0.0167186	0.659258	-0.00986488	0.794685
AL669914.2	ENSG00000275856	misc_RNA
TMEM155	ENSG00000164112	protein_coding	-0.310883	4.17311e-17	-0.27152	3.64295e-13
AC013652.1	ENSG00000259345	lncRNA	-0.0189906	0.616461	-0.0366025	0.334236
TOMM40	ENSG00000130204	protein_coding	0.37416	1.28808e-24	0.401231	0
AL109806.1	ENSG00000280387	TEC	0.318435	6.50214e-18	0.345887	4.77761e-21
PRSS48	ENSG00000189099	protein_coding	-0.125991	0.000849982	-0.213177	1.28927e-08
AL591806.1	ENSG00000232879	processed_pseudogene	0.340928	1.85768e-20	0.366672	1.23107e-23
ADTRP	ENSG00000111863	protein_coding	0.00189441	0.960154	0.0270629	0.475324
NDUFAF2	ENSG00000164182	protein_coding	-0.105006	0.00548763	-0.0987796	0.00903904
SEPSECS	ENSG00000109618	protein_coding	0.360134	8.42029e-23	0.364934	0
AC138894.3	ENSG00000271623	processed_pseudogene	-0.163195	1.47155e-05	-0.122885	0.00114152
Z98885.3	ENSG00000279345	lncRNA	-0.117713	0.00183816	-0.120198	0.00146546
DCDC2C	ENSG00000214866	protein_coding	0.121216	0.0013339	0.119799	0.00152024
CWC27	ENSG00000153015	protein_coding	-0.00780674	0.836881	-0.0265236	0.484075
RNA5SP37	ENSG00000202290	rRNA_pseudogene	-0.0367798	0.331898	-0.0313911	0.407636
AC084125.1	ENSG00000254578	lncRNA
AL512306.3	ENSG00000240710	lncRNA	0.0474665	0.210384	-0.0161187	0.670753
AC105391.1	ENSG00000248778	processed_pseudogene
FO082796.1	ENSG00000250210	unprocessed_pseudogene	0.041127	0.277889	0.0673319	0.0754501
SMARCE1P1	ENSG00000225215	processed_pseudogene	0.336564	6.01348e-20	0.352549	7.41752e-22
PHBP19	ENSG00000257246	processed_pseudogene	0.15855	2.57652e-05	0.155112	3.86158e-05
LINC02453	ENSG00000245017	lncRNA	-0.149225	7.57099e-05	-0.121173	0.00134869
AL117327.1	ENSG00000281091	lncRNA	0.0606031	0.109662	0.0761712	0.0442477
LINC02061	ENSG00000250885	lncRNA	0.0839801	0.0265091	0.069844	0.0651537
AL133445.2	ENSG00000273797	lncRNA	0.202002	7.33172e-08	0.245657	4.71649e-11
LHX5	ENSG00000089116	protein_coding	-0.451645	2.20912e-36	-0.427501	2.21289e-32
MYOM2	ENSG00000036448	protein_coding	-0.0974872	0.00996316	-0.0917311	0.0153644
AL158151.2	ENSG00000234055	lncRNA	0.137791	0.000260904	0.128901	0.000640937
AC093227.2	ENSG00000267552	protein_coding	0.127718	0.000719401	0.117824	0.00181975
MTND6P7	ENSG00000224695	processed_pseudogene	-0.0508985	0.179213	-0.0525413	0.165565
EVX1	ENSG00000106038	protein_coding	0.100273	0.00802286	0.174214	3.6587e-06
GLYATL1P1	ENSG00000255189	unprocessed_pseudogene	0.393411	2.94541e-27	0.432481	3.51537e-33
MAP9	ENSG00000164114	protein_coding	0.00974117	0.797253	-0.00770086	0.839022
RNU7-147P	ENSG00000238698	snRNA
RNU1-47P	ENSG00000199836	snRNA	0.178707	2.02195e-06	0.163707	1.382e-05
APIP	ENSG00000149089	protein_coding	0.304942	1.73564e-16	0.323528	1.95192e-18
AC097063.1	ENSG00000224570	processed_pseudogene	0.0839798	0.0265097	0.0848244	0.0250222
MAF1	ENSG00000179632	protein_coding	0.146504	0.000102486	0.181417	1.46376e-06
Z82195.1	ENSG00000271677	unprocessed_pseudogene	-0.0655218	0.0836619	-0.0598159	0.114359
FOXP1	ENSG00000114861	protein_coding	-0.221074	3.56016e-09	-0.235608	3.32304e-10
OR5L2	ENSG00000205030	protein_coding	0.0304771	0.421432	0.0476429	0.208693
PLCE1	ENSG00000138193	protein_coding	0.45232	1.68901e-36	0.481367	0
PRAMEF4	ENSG00000243073	protein_coding	0.0422825	0.264599	0.0118904	0.753833
RAD17	ENSG00000152942	protein_coding	0.0410377	0.278934	0.049681	0.189805
AC026877.1	ENSG00000240809	processed_pseudogene	0.596151	2.17766e-68	0.608568	6.03242e-72
AC005086.4	ENSG00000280004	pseudogene	-0.0517601	0.171955	-0.0702057	0.0637712
AC108043.1	ENSG00000224560	processed_pseudogene	-0.0540896	0.153432	-0.065078	0.085782
CICP17	ENSG00000227233	processed_pseudogene	0.0802438	0.0340367	0.113927	0.00257548
SPCS2	ENSG00000118363	protein_coding	0.337393	4.81764e-20	0.340037	0
PPIAP45	ENSG00000258116	processed_pseudogene	0.202365	6.93932e-08	0.284856	1.69581e-14
DGCR11	ENSG00000273311	lncRNA	0.0115553	0.760556	0.00738716	0.845496
SETDB2	ENSG00000136169	protein_coding	0.0309201	0.414712	0.032195	0.395635
AC131212.2	ENSG00000279700	TEC	0.110304	0.00352403	0.0912563	0.0158794
DESI2	ENSG00000121644	protein_coding	0.40321	1.13881e-28	0.449139	0
PAX3	ENSG00000135903	protein_coding	0.325787	1.01091e-18	0.40879	1.70054e-29
COX17	ENSG00000138495	protein_coding	0.0936319	0.0133336	0.137245	0.000279607
PSORS1C3	ENSG00000204528	lncRNA	0.284022	2.03528e-14	0.277487	8.32567e-14
NLGN2	ENSG00000169992	protein_coding	-0.314498	1.72537e-17	-0.348776	0
AC090686.1	ENSG00000239344	processed_pseudogene	0.293379	2.53639e-15	0.230893	6.71028e-10
SERPINE3	ENSG00000253309	protein_coding	0.109307	0.00383593	0.104645	0.00565149
HAO1	ENSG00000101323	protein_coding	0.23162	5.91122e-10	0.292579	3.03986e-15
AC087045.2	ENSG00000272456	lncRNA	0.392078	4.54704e-27	0.460056	7.47008e-38
LINC02201	ENSG00000251538	lncRNA	0.131738	0.000483985	0.101558	0.00724721
LINC02864	ENSG00000263711	lncRNA	0.0348103	0.358458	0.243686	6.79206e-11
AC127496.4	ENSG00000262662	lncRNA	0.0317022	0.403002	0.0325649	0.390319
PKMYT1	ENSG00000127564	protein_coding	0.166211	1.01423e-05	0.196358	1.80344e-07
HSPA8P15	ENSG00000219395	processed_pseudogene	0.100701	0.00775648	0.0977184	0.00978752
OR4A7P	ENSG00000255349	unprocessed_pseudogene	0.0432047	0.254311	0.0505348	0.182344
XIAPP2	ENSG00000254843	processed_pseudogene	0.0480779	0.204563	0.0265762	0.483303
AC107075.1	ENSG00000277998	unprocessed_pseudogene	0.294138	2.13483e-15	0.252339	1.33725e-11
AL355810.1	ENSG00000275248	lncRNA	0.0749478	0.0477786	0.057349	0.130109
EIF3LP3	ENSG00000226086	processed_pseudogene	0.240395	1.23995e-10	0.228612	9.9545e-10
AP001626.1	ENSG00000235023	lncRNA	-0.172504	4.56753e-06	-0.170531	6.07639e-06
FAM89B	ENSG00000176973	protein_coding	-0.138268	0.000248251	-0.111368	0.00323196
AL356215.1	ENSG00000255521	lncRNA	0.474696	1.63434e-40	0.465782	7.05193e-39
IGLJ6	ENSG00000211682	IG_J_gene	-0.0322437	0.395013	-0.0304345	0.422081
AL592464.1	ENSG00000231630	lncRNA	0.123753	0.00105197	0.192736	2.88068e-07
TMEM251P1	ENSG00000249514	processed_pseudogene	0.207825	2.99986e-08	0.201467	7.94842e-08
Z97832.2	ENSG00000272374	lncRNA	0.0394365	0.298136	0.0383668	0.311362
MED8	ENSG00000159479	protein_coding	0.598547	4.60847e-69	0.614855	0
PHF1	ENSG00000112511	protein_coding	-0.261361	2.29956e-12	-0.266542	9.98118e-13
ZNF781	ENSG00000196381	protein_coding	0.0552512	0.144781	0.0924521	0.0145745
IGHV1-24	ENSG00000211950	IG_V_gene	0.182676	1.18258e-06	0.216296	7.8016e-09
RNU6-1329P	ENSG00000202534	snRNA	0.0820861	0.0301235	0.0722772	0.0563117
AC103563.2	ENSG00000231062	lncRNA	-0.129701	0.000592491	-0.162944	1.51738e-05
DIPK1A	ENSG00000154511	protein_coding	0.133139	0.000420444	0.0997425	0.00838599
AC008489.1	ENSG00000253946	processed_pseudogene	0.0703563	0.0632027	0.0716806	0.0583817
ANKMY1	ENSG00000144504	protein_coding	-0.0293128	0.439396	-0.0208555	0.582185
PSMB6	ENSG00000142507	protein_coding	0.0813256	0.0316895	0.137608	0.000269306
AC027176.2	ENSG00000259677	processed_pseudogene	0.313552	2.17648e-17	0.316184	1.13807e-17
GUCY1A1	ENSG00000164116	protein_coding	-0.242894	7.85718e-11	-0.252252	1.60682e-11
AC009237.15	ENSG00000273305	lncRNA	0.194674	2.17543e-07	0.173823	3.84963e-06
PRKG2	ENSG00000138669	protein_coding	-0.245763	4.62425e-11	-0.310573	4.49891e-17
MESTP3	ENSG00000250927	processed_pseudogene	0.285562	1.45245e-14	0.299021	6.95646e-16
FBXO45	ENSG00000174013	protein_coding	-0.126373	0.000819314	-0.158685	2.59605e-05
AC107421.1	ENSG00000235110	processed_pseudogene	0.228897	9.47816e-10	0.205619	4.2217e-08
AC098657.3	ENSG00000277670	unprocessed_pseudogene	0.0241003	0.524989	0.0315523	0.405231
AC002383.1	ENSG00000227863	lncRNA	-0.08318	0.0279876	-0.127458	0.000737809
AMZ2	ENSG00000196704	protein_coding	0.111814	0.00309571	0.117172	0.00194168
AC021106.2	ENSG00000251332	processed_pseudogene	0.282764	2.67716e-14	0.291808	3.61749e-15
AC066612.1	ENSG00000259235	lncRNA	-0.222089	3.0067e-09	-0.149899	7.01791e-05
AC116612.1	ENSG00000258507	lncRNA	-0.184849	8.77292e-07	-0.240974	1.11594e-10
TMEM52	ENSG00000178821	protein_coding	0.0851008	0.0245515	0.0835405	0.0273129
RPS2P24	ENSG00000244019	processed_pseudogene	0.330238	3.19532e-19	0.344272	7.45583e-21
RNA5SP177	ENSG00000222054	rRNA_pseudogene	-0.0212283	0.575546	-0.0310517	0.412727
CHN2	ENSG00000106069	protein_coding	0.00157329	0.966904	-0.00565908	0.881331
RN7SL430P	ENSG00000243911	misc_RNA	0.0167561	0.658541	0.01724	0.649331
LNCPRESS1	ENSG00000232301	lncRNA	-0.122076	0.0012313	-0.119944	0.00150006
ZNF460-AS1	ENSG00000267871	lncRNA	0.108933	0.00395927	0.0878628	0.0202784
AC021035.1	ENSG00000227851	lncRNA	-0.00495573	0.896017	-0.0112037	0.76763
AL512504.1	ENSG00000225715	processed_pseudogene	0.310691	4.37228e-17	0.295711	1.49117e-15
OR2AS2P	ENSG00000271934	unprocessed_pseudogene	-0.0506597	0.181264	-0.0477464	0.207704
AC005828.7	ENSG00000271919	transcribed_processed_pseudogene	0.125397	0.000899736	0.111452	0.0031938
GCNT4	ENSG00000176928	protein_coding	-0.045886	0.225988	-0.0113568	0.764491
AC012506.3	ENSG00000233714	lncRNA	0.0826481	0.0290094	0.0525157	0.165772
KLK8	ENSG00000129455	protein_coding	-0.0610172	0.107252	-0.0964664	0.0107725
AC024060.1	ENSG00000253049	snoRNA	-0.0219345	0.562904	-0.0232214	0.540217
RN7SL541P	ENSG00000240250	misc_RNA	0.0742123	0.0500128	0.0546555	0.149169
MIR8081	ENSG00000277889	miRNA	0.00727048	0.847944	0.00897789	0.812833
AL122016.1	ENSG00000216902	processed_pseudogene	0.0999542	0.0082261	0.0960447	0.0111235
AC097527.1	ENSG00000237666	unprocessed_pseudogene	-0.17421	3.66068e-06	-0.202721	6.57469e-08
IP6K3	ENSG00000161896	protein_coding	0.0268837	0.478254	-0.0107779	0.776167
AL136146.1	ENSG00000254672	processed_pseudogene	0.0224982	0.55291	0.0133619	0.724539
MTF2	ENSG00000143033	protein_coding	0.416397	1.20058e-30	0.445745	0
ITFG2-AS1	ENSG00000256150	lncRNA	-0.0279893	0.460339	-0.0252783	0.504928
NOBOX	ENSG00000106410	protein_coding	0.00662904	0.861217	0.0254753	0.501614
RBM15B	ENSG00000259956	protein_coding	0.227593	1.18584e-09	0.255099	9.36094e-12
PIH1D2	ENSG00000150773	protein_coding	0.434578	1.60518e-33	0.485585	0
AL390778.1	ENSG00000227958	lncRNA	-0.203763	5.61092e-08	-0.196915	1.5668e-07
KRT18P61	ENSG00000267083	processed_pseudogene	0.0187407	0.621109	-0.00860133	0.820547
LINC02126	ENSG00000259847	lncRNA	0.211656	1.64269e-08	0.2562	6.34807e-12
AL136981.1	ENSG00000226668	transcribed_unprocessed_pseudogene	0.0392136	0.300878	-0.0906745	0.0165644
PCGF7P	ENSG00000268140	processed_pseudogene	0.0636903	0.0926914	0.082388	0.0295205
AL031009.1	ENSG00000278987	TEC	0.204426	5.06994e-08	0.231108	6.46391e-10
AC008638.2	ENSG00000250006	processed_pseudogene	0.0297664	0.432346	0.00313007	0.934211
VN1R53P	ENSG00000236313	processed_pseudogene	-0.0611567	0.10645	-0.0777485	0.0400222
OR52E1	ENSG00000273085	polymorphic_pseudogene	0.0578122	0.12703	0.056489	0.135978
AC009690.1	ENSG00000260729	protein_coding	0.0313621	0.40807	0.0252968	0.504617
MT1A	ENSG00000205362	protein_coding	0.264719	1.17345e-12	0.252702	1.24751e-11
AC006064.1	ENSG00000245667	lncRNA	0.312283	2.96854e-17	0.319821	4.59564e-18
AC004817.1	ENSG00000258517	lncRNA	-0.264833	1.14685e-12	-0.212777	1.37429e-08
AC104009.1	ENSG00000254768	lncRNA	-0.217285	6.64169e-09	-0.331444	2.33055e-19
RNU6-391P	ENSG00000202050	snRNA	0.0269957	0.476421	0.0250254	0.509201
AL356234.2	ENSG00000230533	lncRNA	0.000428809	0.990977	-0.000586678	0.987656
ATP2A1	ENSG00000196296	protein_coding	0.151252	6.02132e-05	0.18241	1.2801e-06
AC093424.1	ENSG00000270457	lncRNA	-0.00586677	0.877041	0.0195121	0.606813
IGKV1OR22-5	ENSG00000230481	IG_V_pseudogene	0.14663	0.000101069	0.165766	1.07191e-05
RNU6-448P	ENSG00000252861	snRNA	-0.0127269	0.737134	-0.0133768	0.724243
DPY19L1P2	ENSG00000231952	unprocessed_pseudogene	0.0332269	0.380752	0.0305399	0.420382
OR6C72P	ENSG00000205331	unprocessed_pseudogene	0.00399283	0.916137	-0.0329833	0.384255
AC027281.1	ENSG00000279123	TEC	-0.120066	0.0014834	-0.172653	4.48058e-06
RNU1-129P	ENSG00000206791	snRNA	0.0752713	0.0468226	0.0368934	0.330406
NCAPG	ENSG00000109805	protein_coding	0.394339	2.17473e-27	0.411571	0
IGHV5-78	ENSG00000211978	IG_V_pseudogene	0.0781001	0.0391284	0.137287	0.000274959
FANK1	ENSG00000203780	protein_coding	0.357494	1.80788e-22	0.356759	0
NOP2	ENSG00000111641	protein_coding	0.232592	4.9876e-10	0.268352	6.93556e-13
ZNF880	ENSG00000221923	protein_coding	0.299039	6.92735e-16	0.311517	4.63693e-17
MELTF	ENSG00000163975	protein_coding	0.320276	4.09989e-18	0.265461	1.23887e-12
ZNF736P9Y	ENSG00000239893	transcribed_processed_pseudogene	0.15799	2.75377e-05	0.118283	0.00174572
PTPRB	ENSG00000127329	protein_coding	-0.232132	5.40601e-10	-0.2559	8.03198e-12
PRANCR	ENSG00000257815	lncRNA	0.0182594	0.630102	-0.0104197	0.783418
AC116914.1	ENSG00000262358	lncRNA	0.256061	6.5227e-12	0.25217	1.38129e-11
RNF14P2	ENSG00000250594	processed_pseudogene	0.0106535	0.778738	0.00994498	0.793106
DGKD	ENSG00000077044	protein_coding	0.0147718	0.696842	-0.016938	0.654995
TMCO1	ENSG00000143183	protein_coding	0.313137	2.40922e-17	0.320225	4.86634e-18
PDE11A-AS1	ENSG00000229941	lncRNA	0.0406787	0.283165	0.00414095	0.913038
AC117500.5	ENSG00000279455	TEC	-0.181737	1.34401e-06	-0.255048	7.93892e-12
RAB5C	ENSG00000108774	protein_coding	0.252453	1.30845e-11	0.270203	4.76638e-13
NPBWR2	ENSG00000125522	protein_coding	-0.256677	5.78542e-12	-0.229577	8.42832e-10
UPP1	ENSG00000183696	protein_coding	0.521056	7.7182e-50	0.509667	0
AP001610.2	ENSG00000228318	lncRNA	0.276523	1.02172e-13	0.342131	1.33908e-20
AC064859.1	ENSG00000279874	TEC	0.0612462	0.105938	0.0710304	0.0607094
AC008760.1	ENSG00000269680	lncRNA	0.381464	1.34485e-25	0.382176	1.07556e-25
AC093323.2	ENSG00000279859	TEC	0.00800192	0.832862	-0.013778	0.716325
RNA5SP36	ENSG00000222129	rRNA_pseudogene	0.0233713	0.537604	0.0059142	0.876054
RPS17P17	ENSG00000225758	processed_pseudogene	-0.00469093	0.901544	-0.00927017	0.806858
TRABD2B	ENSG00000269113	protein_coding	0.265139	1.07806e-12	0.291828	4.74996e-15
RPL36P2	ENSG00000231302	processed_pseudogene	0.245135	5.1956e-11	0.269797	4.16628e-13
AC073534.1	ENSG00000268442	processed_pseudogene	0.123803	0.00104701	0.114635	0.0024328
RPS3AP17	ENSG00000244031	processed_pseudogene	0.0844714	0.025635	0.086189	0.0227716
AC020914.3	ENSG00000268957	unprocessed_pseudogene	0.0676683	0.0739989	0.0633639	0.0943796
AC244157.1	ENSG00000231392	unprocessed_pseudogene	-0.00375306	0.921156	-0.00797829	0.833348
AMN	ENSG00000166126	protein_coding	0.0152322	0.687881	0.0025032	0.947366
KCNE1B	ENSG00000276289	protein_coding	0.249999	2.08809e-11	0.265365	1.02983e-12
KLK10	ENSG00000129451	protein_coding	-0.208759	2.59277e-08	-0.209372	2.35561e-08
AL133338.1	ENSG00000260000	lncRNA	-0.0627143	0.0978122	-0.0768273	0.0424668
MRPL57P7	ENSG00000254312	processed_pseudogene	-0.0541966	0.152619	-0.0546867	0.148937
AF096876.1	ENSG00000259981	lncRNA	0.0288959	0.445934	-0.0196572	0.604139
KDM5B	ENSG00000117139	protein_coding	0.0221669	0.558772	0.0074421	0.844361
KRTAP19-3	ENSG00000244025	protein_coding	0.0222548	0.557214	0.0054917	0.884845
STPG1	ENSG00000001460	protein_coding	0.172052	4.84146e-06	0.177346	2.51769e-06
AC004951.3	ENSG00000241057	transcribed_unprocessed_pseudogene	0.0415435	0.273047	0.0348896	0.357274
FHOD1	ENSG00000135723	protein_coding	0.610952	1.20047e-72	0.644676	0
PTPRH	ENSG00000080031	protein_coding	0.0781252	0.0390652	0.0369706	0.32931
PCMTD1	ENSG00000168300	protein_coding	-0.114849	0.00237443	-0.11377	0.00262477
AL121957.1	ENSG00000234206	lncRNA	-0.310612	4.45624e-17	-0.318457	6.46683e-18
OR14A16	ENSG00000196772	protein_coding	0.0204725	0.589221	0.0141449	0.709109
NDUFS5P6	ENSG00000255531	processed_pseudogene	0.11514	0.00231415	0.129535	0.000602237
AL136038.1	ENSG00000200693	snoRNA	-0.0209672	0.580253	0.00271194	0.942984
AC002128.1	ENSG00000268947	lncRNA	0.22226	2.9223e-09	0.223542	2.60874e-09
AC112907.2	ENSG00000231982	unprocessed_pseudogene	-0.304152	2.09252e-16	-0.309434	7.76523e-17
GLRA3	ENSG00000145451	protein_coding	-0.394836	1.8479e-27	-0.435714	1.04712e-33
AACSP1	ENSG00000250420	transcribed_unprocessed_pseudogene	-0.20697	3.42591e-08	-0.196526	1.65912e-07
RPS28P7	ENSG00000227097	processed_pseudogene	0.00235993	0.950374	-0.0872493	0.021172
COX7A2P2	ENSG00000236764	processed_pseudogene	0.311294	3.77681e-17	0.257485	4.94002e-12
MINDY4	ENSG00000106125	protein_coding	0.378153	3.77191e-25	0.425274	0
MAP2K7	ENSG00000076984	protein_coding	-0.0106366	0.779079	-0.0360185	0.341923
AC013733.2	ENSG00000234595	lncRNA	0.1146	0.00242724	0.138846	0.00023366
AP000281.2	ENSG00000232360	lncRNA	-0.0633037	0.0946937	-0.085165	0.0244433
SMIM32	ENSG00000271824	protein_coding	-0.42984	9.36061e-33	-0.457656	1.98222e-37
RBM38-AS1	ENSG00000218018	lncRNA	0.317608	7.99082e-18	0.331395	2.36086e-19
ZNF767P	ENSG00000133624	transcribed_unprocessed_pseudogene	0.086799	0.0218237	0.0944251	0.0125924
AC010376.1	ENSG00000253801	processed_pseudogene	0.0395965	0.296179	0.0434923	0.25116
MT-TL1	ENSG00000209082	Mt_tRNA	-0.428296	1.65319e-32	-0.424877	5.76425e-32
AP5S1	ENSG00000125843	protein_coding	0.344191	7.62304e-21	0.368988	0
GRIP1	ENSG00000155974	protein_coding	-0.425801	4.11812e-32	-0.429627	1.01293e-32
RPS29P12	ENSG00000243664	processed_pseudogene	0.187695	5.90135e-07	0.164973	1.18258e-05
VRK3	ENSG00000105053	protein_coding	0.514296	2.17845e-48	0.542922	0
H2BP8	ENSG00000235976	processed_pseudogene	-0.0153265	0.686052	-0.0241559	0.524034
SRSF10P1	ENSG00000267717	processed_pseudogene	0.191075	3.6565e-07	0.216638	7.37921e-09
LINC01880	ENSG00000232002	lncRNA	-0.161042	1.91137e-05	-0.196318	1.71042e-07
SNORD99	ENSG00000221539	snoRNA	0.302514	3.07894e-16	0.311408	3.67313e-17
FP236315.1	ENSG00000279064	lncRNA	-0.0258736	0.494947	-0.0310106	0.413346
AC027369.4	ENSG00000254920	unprocessed_pseudogene	0.00785848	0.835815	-0.00349737	0.926512
NDUFAF4P4	ENSG00000231378	processed_pseudogene	0.117733	0.00183481	0.115607	0.00222018
AC123904.2	ENSG00000257323	processed_pseudogene	-0.0466129	0.218713	-0.0518174	0.171479
VENTXP3	ENSG00000257364	processed_pseudogene	-0.0583175	0.123736	-0.065474	0.0838882
ARMH2	ENSG00000260286	protein_coding	0.153974	4.40672e-05	0.13625	0.000306119
SLC2A1	ENSG00000117394	protein_coding	0.365909	1.54412e-23	0.31397	2.50074e-17
LEMD1-AS1	ENSG00000226235	lncRNA	0.233406	4.32372e-10	0.23254	5.03355e-10
AL360270.2	ENSG00000261654	lncRNA	0.153354	4.73412e-05	0.171355	5.29467e-06
WNT1	ENSG00000125084	protein_coding	-0.151007	6.19146e-05	-0.0923024	0.0147101
MIR4635	ENSG00000263834	miRNA	-0.123279	0.00110005	-0.1288	0.000647329
AC104825.1	ENSG00000251615	lncRNA	-0.175987	2.90053e-06	-0.196781	1.69542e-07
AC024681.2	ENSG00000254227	lncRNA	-0.00472025	0.900931	-0.0178102	0.638545
AC012414.3	ENSG00000259443	lncRNA	-0.0633545	0.0944284	-0.0699874	0.0646028
AC134050.1	ENSG00000241537	processed_pseudogene	0.177643	2.32992e-06	0.141629	0.00017402
MUSK	ENSG00000030304	protein_coding	0.16387	1.35473e-05	0.221809	3.15062e-09
CDY1	ENSG00000172288	protein_coding
AL591684.3	ENSG00000270369	processed_pseudogene	0.00409426	0.914015	-0.00502725	0.894525
LINC02317	ENSG00000258678	lncRNA	0.0818251	0.0306532	0.0537708	0.155873
ST6GALNAC4P1	ENSG00000233469	processed_pseudogene	0.0547387	0.14855	0.0448168	0.237
POLR2LP1	ENSG00000238211	processed_pseudogene	0.118058	0.00178171	0.0909656	0.0162185
AC093802.1	ENSG00000220256	lncRNA	-0.567229	1.12025e-60	-0.605642	4.29474e-71
RNA5SP465	ENSG00000212497	rRNA_pseudogene	0.110353	0.00350948	0.117894	0.00180842
DUX4L5	ENSG00000280799	unprocessed_pseudogene
AC093249.6	ENSG00000261840	lncRNA	-0.011104	0.769639	-0.0105912	0.779944
WASH4P	ENSG00000234769	unprocessed_pseudogene	-0.156354	3.33993e-05	-0.133257	0.000420033
RNU6-175P	ENSG00000252705	snRNA	0.000168387	0.996457	-0.00665127	0.860756
RNU6-428P	ENSG00000199812	snRNA	0.0716047	0.0586496	0.0948728	0.0121528
SPINK1	ENSG00000164266	protein_coding	0.424121	7.58076e-32	0.398986	4.68944e-28
AL031710.1	ENSG00000261399	lncRNA	-0.290892	4.44518e-15	-0.340395	2.14633e-20
PHKBP2	ENSG00000258467	unprocessed_pseudogene	-0.0543956	0.151115	-0.0742593	0.0498675
AC107015.1	ENSG00000241815	processed_pseudogene	0.194976	2.08169e-07	0.209156	2.43679e-08
VSTM2B	ENSG00000187135	protein_coding	-0.374812	1.05511e-24	-0.365703	0
HCG27	ENSG00000206344	lncRNA	0.0395239	0.297067	0.0477659	0.207463
AL132655.4	ENSG00000274491	misc_RNA
RN7SL521P	ENSG00000240877	misc_RNA	-0.0743565	0.0495678	-0.0697139	0.0656568
AC139768.1	ENSG00000278126	lncRNA	-0.460579	6.03359e-38	-0.458983	0
AC091819.2	ENSG00000253713	lncRNA	-0.030918	0.414743	-0.0489367	0.196582
AC079298.1	ENSG00000278981	lncRNA	0.142439	0.00015954	0.111767	0.0031082
SPATA31D1	ENSG00000214929	protein_coding	0.0243096	0.521395	0.0474677	0.210373
MTND4P8	ENSG00000248548	unprocessed_pseudogene	-0.0167366	0.658912	-0.0337832	0.372823
GLYCTK	ENSG00000168237	protein_coding	-0.0411123	0.278061	-0.0509994	0.178307
MASP2	ENSG00000009724	protein_coding	0.186666	6.81562e-07	0.16937	7.0366e-06
FOXD2-AS1	ENSG00000237424	lncRNA	0.364308	2.47999e-23	0.387632	0
DNAJA1P6	ENSG00000228045	processed_pseudogene	0.0120095	0.751448	-0.0210825	0.578172
RPRM	ENSG00000177519	protein_coding	-0.272948	2.16695e-13	-0.254721	1.006e-11
TNNT1	ENSG00000105048	protein_coding	-0.543441	6.97079e-55	-0.51433	0
AC008555.6	ENSG00000280106	TEC	0.246748	3.84878e-11	0.266569	9.92804e-13
AC009220.1	ENSG00000228360	processed_pseudogene	0.0984485	0.00925084	0.0997352	0.00839081
MTND1P11	ENSG00000228166	unprocessed_pseudogene	0.0375768	0.32152	0.0357099	0.346165
AC138869.1	ENSG00000260414	processed_pseudogene	0.00909749	0.810387	0.011185	0.768006
MT-ND1	ENSG00000198888	protein_coding	-0.363208	3.42886e-23	-0.427662	0
PPOX	ENSG00000143224	protein_coding	0.0530044	0.161863	0.0802477	0.0340513
OR2U2P	ENSG00000242524	unprocessed_pseudogene	0.0976376	0.0098486	0.0924288	0.014574
MTATP6P26	ENSG00000236878	processed_pseudogene	0.179712	1.76707e-06	0.171069	5.49269e-06
DEFA1	ENSG00000206047	protein_coding	0.062343	0.099819	0.0594967	0.116308
AL136369.2	ENSG00000231496	lncRNA	-0.0433089	0.253166	-0.0661917	0.0805428
LINC02301	ENSG00000258743	lncRNA	0.0995773	0.00847263	-0.014964	0.693096
H6PD	ENSG00000049239	protein_coding	0.627074	1.50237e-77	0.652698	0
RCOR1	ENSG00000089902	protein_coding	0.236854	2.34613e-10	0.24347	8.16518e-11
GRAMD1C	ENSG00000178075	protein_coding	0.216145	7.99467e-09	0.211629	1.78821e-08
LINC01429	ENSG00000227964	lncRNA	0.0549159	0.147238	0.0356817	0.346546
RPS6KB1	ENSG00000108443	protein_coding	0.112764	0.0028509	0.126751	0.000796915
AC068620.1	ENSG00000269921	lncRNA	0.113102	0.00276817	0.115266	0.00230113
ADIRF-AS1	ENSG00000272734	lncRNA	0.288916	6.91456e-15	0.253405	1.29194e-11
GLI3	ENSG00000106571	protein_coding	0.483703	3.2491e-42	0.48549	0
MIR378D1	ENSG00000263631	miRNA	-0.0787666	0.0374804	-0.0950503	0.0119917
MTATP6P19	ENSG00000228316	processed_pseudogene	0.0119022	0.753597	-0.00382537	0.919642
OFD1P4Y	ENSG00000229406	unprocessed_pseudogene	0.0144069	0.703972	0.00651739	0.863531
AC006001.2	ENSG00000226824	lncRNA	0.126868	0.000781145	0.126425	0.000822254
KCNE4	ENSG00000152049	protein_coding	0.394822	1.85628e-27	0.356632	0
AL589987.1	ENSG00000230707	processed_pseudogene	-0.0205306	0.588165	-0.0387027	0.307224
EIF1P5	ENSG00000266563	unprocessed_pseudogene	0.419237	4.38495e-31	0.365973	1.51517e-23
HOXC13	ENSG00000123364	protein_coding	0.350225	1.42779e-21	0.48026	1.47316e-41
DAP3P1	ENSG00000225082	unprocessed_pseudogene	0.138251	0.000248693	0.141006	0.000185973
TOLLIP-AS1	ENSG00000255153	lncRNA	-0.227688	1.16655e-09	-0.244205	7.14365e-11
AC009065.8	ENSG00000261663	lncRNA	-0.106198	0.00497532	-0.0938456	0.0131483
FAM217B	ENSG00000196227	protein_coding	-0.40971	1.23854e-29	-0.407435	0
PPIC-AS1	ENSG00000249996	lncRNA	0.332975	1.55877e-19	0.341449	1.6125e-20
AC011396.1	ENSG00000248842	lncRNA	-0.00259511	0.945436	0.00186878	0.960693
AC139143.1	ENSG00000230080	processed_pseudogene	0.434736	1.51264e-33	0.386626	2.63007e-26
AC067817.2	ENSG00000253829	lncRNA	-0.0249549	0.510396	-0.0216013	0.568852
FCGR2B	ENSG00000072694	protein_coding	0.499019	3.15688e-45	0.509129	2.66231e-47
LAMTOR4	ENSG00000188186	protein_coding	0.203718	5.64929e-08	0.29845	1.05707e-15
PHYKPL	ENSG00000175309	protein_coding	0.469607	1.42134e-39	0.473842	0
U3	ENSG00000212211	snoRNA	-0.0152036	0.688436	-0.025527	0.500746
VN1R7P	ENSG00000275592	processed_pseudogene	0.0102957	0.785985	-0.0278696	0.46226
AC034234.1	ENSG00000248935	lncRNA	0.00484099	0.898411	-0.00259153	0.945511
KIAA1328	ENSG00000150477	protein_coding	0.0603579	0.111108	0.0655054	0.0837398
KRT8P10	ENSG00000231203	processed_pseudogene	0.05664	0.134933	-0.00541299	0.886484
AC133473.1	ENSG00000236489	processed_pseudogene	-0.00844895	0.823674	-0.000878256	0.981521
RNU7-90P	ENSG00000238731	snRNA	0.0784961	0.038142	0.0612004	0.1062
NME1-NME2	ENSG00000011052	protein_coding	-0.119803	0.00151966	-0.101748	0.00715944
AC007274.2	ENSG00000236690	unprocessed_pseudogene	-0.0181384	0.632371	-0.0254073	0.502757
PHLDA2	ENSG00000181649	protein_coding	0.410623	9.03223e-30	0.368794	6.5312e-24
CBL	ENSG00000110395	protein_coding	0.130048	0.000572516	0.140661	0.00019562
ASS1P2	ENSG00000223922	processed_pseudogene	0.180416	1.60726e-06	0.195202	2.0143e-07
AC022690.1	ENSG00000254425	processed_pseudogene	0.0174962	0.644475	-0.0153249	0.686083
RLN1	ENSG00000107018	protein_coding	0.171187	5.41021e-06	0.169069	7.08522e-06
AC093801.2	ENSG00000248480	processed_pseudogene	0.0417345	0.270846	0.0162866	0.667527
IGHV1-12	ENSG00000254174	IG_V_pseudogene	0.118799	0.00166576	0.166931	9.2708e-06
RN7SL193P	ENSG00000239679	misc_RNA	0.0158183	0.676539	-0.0122463	0.746714
AC245128.2	ENSG00000228790	unprocessed_pseudogene	-0.0238005	0.530159	-0.0130503	0.73071
KRT8P50	ENSG00000260799	processed_pseudogene	0.0774001	0.0409249	0.0502015	0.185249
CLN6	ENSG00000128973	protein_coding	0.249634	2.23762e-11	0.270278	4.69377e-13
EFS	ENSG00000100842	protein_coding	-0.311445	3.64084e-17	-0.351656	0
PPIAP27	ENSG00000234363	processed_pseudogene	0.0694947	0.0665122	0.0610313	0.107171
AC103592.1	ENSG00000223905	processed_pseudogene	-0.0185939	0.623846	-0.019051	0.615341
ERRFI1	ENSG00000116285	protein_coding	0.483418	3.68474e-42	0.459387	0
AL049874.2	ENSG00000244756	processed_pseudogene	0.211117	1.78925e-08	0.212048	1.54365e-08
EVPL	ENSG00000167880	protein_coding	-0.163145	1.48049e-05	-0.16787	8.2422e-06
AC015878.2	ENSG00000265948	lncRNA	0.0266188	0.482601	0.0139106	0.713713
GRAMD4P8	ENSG00000270930	processed_pseudogene	0.0350162	0.35562	0.0388944	0.304832
AC120024.4	ENSG00000279273	TEC	0.0484442	0.20113	0.00243468	0.948804
SMIM2	ENSG00000139656	protein_coding	-0.0753828	0.046497	-0.100887	0.00764351
AC073257.1	ENSG00000232140	lncRNA	0.0128502	0.734681	0.0068657	0.856315
SPON1-AS1	ENSG00000254418	lncRNA	0.0944779	0.0125181	0.0863283	0.0225521
IL27RA	ENSG00000104998	protein_coding	0.126907	0.000778222	0.125594	0.000890349
CHMP1B2P	ENSG00000278530	transcribed_unitary_pseudogene	-0.0360465	0.341635	-0.116213	0.00210333
AC068787.1	ENSG00000279952	TEC	-0.27662	1.00082e-13	-0.235522	2.97455e-10
SRGAP2-AS1	ENSG00000230806	lncRNA	0.375968	7.40195e-25	0.407046	3.0923e-29
WDR70	ENSG00000082068	protein_coding	0.130364	0.000554912	0.164675	1.26128e-05
AC073612.1	ENSG00000258064	protein_coding	0.0525013	0.165888	0.0291621	0.441753
OR10H1	ENSG00000186723	protein_coding	-0.0786993	0.0376441	-0.120987	0.00136252
BRDT	ENSG00000137948	protein_coding	-0.163461	1.42433e-05	-0.110694	0.00340862
OTUD1	ENSG00000165312	protein_coding	-0.0326562	0.38899	-0.0803289	0.0338703
AL162724.2	ENSG00000235204	lncRNA	0.362168	4.6521e-23	0.381374	1.38302e-25
TTC5	ENSG00000136319	protein_coding	0.285586	1.44464e-14	0.32292	2.31723e-18
PDCD6	ENSG00000249915	protein_coding	0.129201	0.000622354	0.139035	0.000232107
AC137675.1	ENSG00000232167	processed_pseudogene	0.0373762	0.324112	0.0438008	0.24781
MIR6131	ENSG00000277073	miRNA	0.069547	0.0663073	0.0397885	0.293842
AC008267.6	ENSG00000244657	transcribed_unprocessed_pseudogene	0.0843442	0.0258588	0.0878372	0.0202891
AC068308.1	ENSG00000241231	lncRNA	-0.0681196	0.0720879	-0.106977	0.00466436
LINC02747	ENSG00000255774	lncRNA	-0.0345893	0.36152	-0.0334566	0.377466
MRPS11	ENSG00000181991	protein_coding	-0.0279889	0.460346	-0.000483486	0.989824
RPL7P22	ENSG00000226544	processed_pseudogene	0.338442	3.63565e-20	0.314393	1.77021e-17
RNA5SP442	ENSG00000201920	rRNA_pseudogene	-0.014749	0.697286	-0.0233913	0.537256
EPB41L2	ENSG00000079819	protein_coding	0.182199	1.26204e-06	0.169611	6.82634e-06
AL772337.3	ENSG00000234460	transcribed_unprocessed_pseudogene	0.113187	0.00274781	0.128424	0.000671553
EPHA3	ENSG00000044524	protein_coding	0.233278	4.4217e-10	0.139065	0.000231368
CENPBD1P1	ENSG00000213753	transcribed_processed_pseudogene	0.378174	3.74683e-25	0.365869	0
C2orf27A	ENSG00000197927	transcribed_unprocessed_pseudogene	-0.323534	1.79809e-18	-0.322219	2.81766e-18
RNU6ATAC25P	ENSG00000221725	snRNA	0.01089	0.773956	0.012227	0.747098
WWC2-AS2	ENSG00000251359	lncRNA	0.322625	2.26526e-18	0.346008	4.62027e-21
HMGB1P46	ENSG00000254146	processed_pseudogene	0.174549	3.50209e-06	0.211647	1.64498e-08
AC109329.1	ENSG00000253346	processed_pseudogene	0.151565	5.81055e-05	0.143434	0.000143321
DIO1	ENSG00000211452	protein_coding	0.509375	2.36544e-47	0.555012	1.2117e-57
C1orf35	ENSG00000143793	protein_coding	-0.102055	0.00696584	-0.0922462	0.0147964
LDHA	ENSG00000134333	protein_coding	0.618542	6.40855e-75	0.601836	0
LINC02826	ENSG00000275212	lncRNA	0.239449	1.47168e-10	0.203356	5.96959e-08
RN7SL446P	ENSG00000244544	misc_RNA	-0.017774	0.639227	-0.0681366	0.0720166
AC079945.2	ENSG00000277250	misc_RNA	-0.0433256	0.252983	-0.0204273	0.590044
XCL1	ENSG00000143184	protein_coding	0.285854	1.36191e-14	0.357951	1.58479e-22
MIR4740	ENSG00000266392	miRNA	-0.123115	0.00111713	-0.123665	0.00106066
AL033527.2	ENSG00000261798	lncRNA	0.235249	3.12223e-10	0.292799	2.89238e-15
UBE3A	ENSG00000114062	protein_coding	0.107336	0.00452673	0.113088	0.00278546
DNMT3A	ENSG00000119772	protein_coding	0.341899	1.42662e-20	0.357647	0
PPIAP16	ENSG00000213509	processed_pseudogene	0.349286	1.85737e-21	0.326401	8.63372e-19
AL662844.3	ENSG00000271821	lncRNA	0.00981519	0.795747	0.0149097	0.694152
AC087857.1	ENSG00000229642	lncRNA	0.102644	0.00664472	0.10055	0.00784941
PDE5A	ENSG00000138735	protein_coding	0.189938	4.2997e-07	0.218016	6.45699e-09
AC061997.1	ENSG00000251838	snoRNA
RN7SL648P	ENSG00000265727	misc_RNA	0.0664541	0.0793466	0.0759936	0.0447464
LINC01730	ENSG00000275491	lncRNA	0.218172	5.74501e-09	0.233604	4.17547e-10
RNU6-1045P	ENSG00000252130	snRNA	0.000400438	0.991574	-0.0303698	0.42307
AC110774.1	ENSG00000279013	TEC	-0.544273	4.45081e-55	-0.562159	2.10771e-59
ZNF304	ENSG00000131845	protein_coding	0.439468	2.52443e-34	0.450073	0
AL359258.3	ENSG00000280186	TEC	0.23789	1.94891e-10	0.235294	3.09762e-10
AC104316.2	ENSG00000259631	lncRNA	0.140295	0.000200561	0.140461	0.000197053
ATP6AP2	ENSG00000182220	protein_coding	0.268595	5.33448e-13	0.259342	4.13321e-12
RN7SL714P	ENSG00000241757	misc_RNA	0.019334	0.6101	0.00421967	0.911392
AP001207.1	ENSG00000253153	processed_pseudogene	0.201515	7.89053e-08	0.21999	4.26036e-09
ATP23	ENSG00000166896	protein_coding	0.399996	3.34964e-28	0.46592	0
PLIN4	ENSG00000167676	protein_coding	-0.0469094	0.215793	-0.138613	0.000242579
AC008079.1	ENSG00000280007	lncRNA	-0.00482576	0.898729	-0.0395417	0.296769
MTND4P24	ENSG00000232177	processed_pseudogene	0.18266	1.18513e-06	0.196104	1.76509e-07
AC244100.3	ENSG00000275944	lncRNA	0.0894244	0.0181245	0.0618371	0.102605
Y_RNA	ENSG00000201683	misc_RNA	0.0252881	0.504764	-0.00130746	0.972494
AL035411.1	ENSG00000185839	processed_pseudogene	0.480873	1.12687e-41	0.505869	1.26394e-46
AL157944.1	ENSG00000233290	lncRNA	-0.228924	9.43415e-10	-0.248078	3.0002e-11
DSCR4-IT1	ENSG00000223608	lncRNA	0.00382253	0.919702	0.00712053	0.851043
HMGN2P10	ENSG00000231261	processed_pseudogene	0.313062	2.45409e-17	0.331846	2.09731e-19
ARL17B	ENSG00000228696	protein_coding	-0.0105446	0.780941	-0.0162031	0.669055
RLIMP1	ENSG00000229456	processed_pseudogene	0.179154	1.90461e-06	0.181818	1.32938e-06
COPS5P1	ENSG00000213187	processed_pseudogene	0.225573	1.67297e-09	0.213947	1.13967e-08
Y_RNA	ENSG00000207176	misc_RNA	0.0116441	0.758772	0.0101299	0.789349
MIR129-2	ENSG00000199077	miRNA	-0.0571227	0.131634	-0.0653298	0.0845739
PLP2	ENSG00000102007	protein_coding	0.58381	5.2863e-65	0.574328	0
AC011506.1	ENSG00000242411	processed_pseudogene	0.278315	6.97961e-14	0.266761	7.75866e-13
TREH	ENSG00000118094	protein_coding	-0.0351111	0.354317	-0.0141333	0.709336
AL049861.1	ENSG00000270507	processed_pseudogene	-0.0101499	0.788943	-0.0167135	0.659354
NOP16	ENSG00000048162	protein_coding	0.245511	4.84566e-11	0.279034	7.64191e-14
GNA12	ENSG00000146535	protein_coding	0.33143	2.33898e-19	0.322254	2.79074e-18
HEY2	ENSG00000135547	protein_coding	0.02982	0.431517	0.00936938	0.804784
ACOX2	ENSG00000168306	protein_coding	0.424408	6.83379e-32	0.434975	0
AP000542.3	ENSG00000280341	lncRNA	0.000444005	0.990657	-0.0259063	0.494401
INTS13	ENSG00000064102	protein_coding	0.23847	1.75589e-10	0.25297	1.40285e-11
PROSER2	ENSG00000148426	protein_coding	0.108808	0.00400123	0.0937343	0.0132575
PPP1R7	ENSG00000115685	protein_coding	-0.30642	1.22108e-16	-0.336337	1.98241e-20
AC119150.1	ENSG00000249916	lncRNA	-0.0657417	0.0826272	-0.064003	0.0910965
AC099791.2	ENSG00000271200	lncRNA	0.123823	0.00104497	0.137566	0.000267096
Metazoa_SRP	ENSG00000276669	misc_RNA	0.0195252	0.606572	0.0207951	0.583366
AP001468.1	ENSG00000228404	lncRNA	0.0842631	0.0260024	0.0573675	0.129985
AC008662.2	ENSG00000253538	lncRNA	-0.0381535	0.314145	-0.0378011	0.318638
MIR6720	ENSG00000275859	miRNA
AC020703.1	ENSG00000249309	lncRNA	0.277688	7.97729e-14	0.300972	4.41877e-16
OR51E2	ENSG00000167332	protein_coding	0.211213	1.76233e-08	0.186216	7.25684e-07
AP002992.1	ENSG00000255236	lncRNA	-0.151388	5.92897e-05	-0.184445	9.27625e-07
MTND4P31	ENSG00000235382	processed_pseudogene	0.0141371	0.709262	0.0136963	0.717935
CYP2E1	ENSG00000130649	protein_coding	-0.436279	8.46253e-34	-0.46216	0
PES1	ENSG00000100029	protein_coding	-0.206992	3.41417e-08	-0.188611	5.45121e-07
ADAM20P2	ENSG00000248574	processed_pseudogene	0.0317238	0.402682	0.0374048	0.323742
USP3-AS1	ENSG00000259248	lncRNA	0.0622652	0.100243	0.0628328	0.097172
IGLC7	ENSG00000211685	IG_C_gene	0.16326	1.45986e-05	0.210989	1.82567e-08
AC078899.3	ENSG00000268620	unprocessed_pseudogene	0.00208982	0.956048	-0.00299062	0.937136
MIR516A2	ENSG00000207620	miRNA	-0.0550693	0.14611	-0.0559695	0.139621
AP002990.1	ENSG00000255508	protein_coding	0.0835749	0.0272491	0.129981	0.000581967
HSDL2	ENSG00000119471	protein_coding	0.231581	5.95178e-10	0.189101	5.0896e-07
RNU6-919P	ENSG00000252540	snRNA	0.00935762	0.805072	0.0122586	0.746469
LINC01548	ENSG00000229086	lncRNA	-0.0799852	0.0346193	-0.0726362	0.0550958
RPS13P2	ENSG00000228929	processed_pseudogene	0.252435	1.31314e-11	0.222245	3.23397e-09
RPL31P9	ENSG00000264054	processed_pseudogene	0.0278777	0.46213	0.0290767	0.443091
LINC00395	ENSG00000231061	lncRNA	0.0259034	0.494451	0.0434857	0.251232
STARD5	ENSG00000172345	protein_coding	0.161595	1.78789e-05	0.230378	8.231e-10
IGHV3-74	ENSG00000224650	IG_V_gene	0.201596	7.79497e-08	0.25442	8.96502e-12
AL162425.1	ENSG00000236461	lncRNA	0.118049	0.00178319	0.138815	0.000234416
PTCD3	ENSG00000132300	protein_coding	-0.195214	2.01072e-07	-0.180958	1.5571e-06
ABHD17AP4	ENSG00000229107	processed_pseudogene	0.131509	0.000495209	0.15067	6.43279e-05
TRAV5	ENSG00000211779	TR_V_gene	0.15408	4.35337e-05	0.120313	0.00145004
TSPEAR	ENSG00000175894	protein_coding	-0.0648761	0.0867606	-0.0592196	0.118022
AC011487.1	ENSG00000213777	transcribed_processed_pseudogene	-0.264298	1.27753e-12	-0.260885	2.52787e-12
LINC01874	ENSG00000223985	lncRNA	-0.00337791	0.929015	-0.00140637	0.970414
CYP2D6	ENSG00000100197	protein_coding	-0.270017	3.98143e-13	-0.261411	2.76001e-12
FLYWCH2	ENSG00000162076	protein_coding	-0.172503	4.56772e-06	-0.143303	0.000147576
NTM	ENSG00000182667	protein_coding	-0.347967	2.68343e-21	-0.389491	0
SERF1AP1	ENSG00000250813	processed_pseudogene	0.14825	8.44388e-05	0.161268	1.86005e-05
ZFP91P1	ENSG00000274010	processed_pseudogene	0.0503369	0.184065	0.042452	0.262687
AC091489.2	ENSG00000260933	processed_pseudogene	0.0137213	0.717441	-0.010386	0.784153
IFNA1	ENSG00000197919	protein_coding	-0.00490451	0.897085	-0.0266667	0.481814
DLGAP1-AS4	ENSG00000263878	lncRNA	-0.295408	1.59793e-15	-0.271403	2.98891e-13
LCT-AS1	ENSG00000226806	lncRNA	0.124421	0.000987398	0.140182	0.000202981
ZDHHC20P3	ENSG00000255460	processed_pseudogene	-0.083331	0.0277032	-0.142946	0.000151083
AC008736.2	ENSG00000267567	lncRNA	0.223825	2.24795e-09	0.233682	4.11881e-10
AC010387.1	ENSG00000250694	lncRNA	-0.00806762	0.83151	0.0107042	0.777711
RN7SL177P	ENSG00000242976	misc_RNA	0.0254459	0.502108	-0.0165505	0.66247
LINC01771	ENSG00000225675	lncRNA	-0.388047	1.66986e-26	-0.338565	3.51717e-20
AC093890.1	ENSG00000249741	processed_pseudogene	0.259712	3.18848e-12	0.296203	1.33227e-15
RNY1P5	ENSG00000206617	misc_RNA	-0.0501584	0.185627	-0.0720717	0.0570177
SNORA72	ENSG00000207249	snoRNA	-0.00760384	0.841063	-0.0141075	0.709844
AC091027.2	ENSG00000266586	lncRNA	-0.00419475	0.911913	0.0057158	0.880181
AC103808.1	ENSG00000264212	lncRNA	0.0262464	0.48875	0.0117968	0.75571
ZNF551	ENSG00000204519	protein_coding	0.355541	3.16631e-22	0.377917	0
RNVU1-24	ENSG00000201699	snRNA	0.0592174	0.118035	0.0424092	0.263169
RPL41	ENSG00000229117	protein_coding	0.198439	1.2506e-07	0.231413	6.8908e-10
ELOCP13	ENSG00000225716	processed_pseudogene	-0.0144477	0.703175	-0.0235919	0.533771
RN7SKP132	ENSG00000251810	misc_RNA	-0.0288825	0.446144	-0.0226777	0.549747
SERPINB3	ENSG00000057149	protein_coding	-0.012596	0.739738	0.0867428	0.0219096
RNU4-73P	ENSG00000200034	snRNA	0.0917348	0.0153348	0.0773901	0.0409512
AC108706.1	ENSG00000277746	processed_pseudogene	0.0326189	0.389533	0.040205	0.288814
ASB2	ENSG00000100628	protein_coding	0.00644048	0.865126	0.139081	0.00023099
RNU7-105P	ENSG00000251919	snRNA	-0.0408029	0.281697	-0.0575885	0.12851
RPS6P16	ENSG00000243250	processed_pseudogene	0.264903	1.13072e-12	0.25762	4.81183e-12
AP005328.1	ENSG00000272461	lncRNA	-0.0476679	0.208454	-0.0585539	0.122219
CD1C	ENSG00000158481	protein_coding	0.246867	3.76384e-11	0.307566	9.28503e-17
WFDC6	ENSG00000243543	protein_coding	0.126552	0.000805357	0.0806921	0.0330466
AL035410.2	ENSG00000271419	processed_pseudogene	0.0388876	0.304917	0.0500364	0.1867
DDX55P1	ENSG00000270863	processed_pseudogene	-0.130474	0.000548885	-0.111131	0.00328334
MZT2A	ENSG00000173272	protein_coding	-0.178248	2.14971e-06	-0.157191	3.09586e-05
MIR548C	ENSG00000207546	miRNA	0.0321043	0.39706	0.0372744	0.325432
FOXO1B	ENSG00000214295	processed_pseudogene	-0.0622496	0.100329	-0.101746	0.00713972
EXOSC7	ENSG00000075914	protein_coding	0.0202849	0.59264	0.0193679	0.60939
RNA5SP237	ENSG00000222346	rRNA_pseudogene	0.0344038	0.364102	0.0328951	0.385529
AP003031.3	ENSG00000254814	lncRNA	-0.0645642	0.08829	-0.077791	0.0399135
TPI1P4	ENSG00000225455	processed_pseudogene	0.358971	1.17989e-22	0.313377	2.27161e-17
OGDHL	ENSG00000197444	protein_coding	-0.302177	3.33252e-16	-0.309829	7.04488e-17
AL117382.3	ENSG00000233376	lncRNA	-0.0249795	0.509978	-0.0393405	0.299315
IL12A	ENSG00000168811	protein_coding	0.0119856	0.751927	-0.00830759	0.826534
LINC01299	ENSG00000254081	lncRNA	-0.14765	9.0273e-05	-0.185471	8.04865e-07
FGFBP1	ENSG00000137440	protein_coding	-0.0694916	0.0665242	0.0117976	0.755694
BRD9P2	ENSG00000249908	transcribed_unprocessed_pseudogene	-0.41005	1.10128e-29	-0.397013	9.02195e-28
RN7SL150P	ENSG00000240626	misc_RNA	0.0226358	0.550483	0.0230038	0.544021
RN7SKP7	ENSG00000222472	misc_RNA
FAM86C1P	ENSG00000158483	transcribed_unprocessed_pseudogene	0.476182	8.63127e-41	0.51231	0
HNRNPA1P40	ENSG00000212961	processed_pseudogene	0.298059	8.69117e-16	0.293345	2.55591e-15
MATN3	ENSG00000132031	protein_coding	0.0223302	0.555879	0.039362	0.298971
AL021578.1	ENSG00000275894	lncRNA	0.312289	2.96425e-17	0.357524	1.7923e-22
AP001610.3	ENSG00000232806	lncRNA	0.0062907	0.868234	0.0169169	0.655475
PIGA	ENSG00000165195	protein_coding	0.511778	7.41709e-48	0.516845	0
AP002512.1	ENSG00000254411	processed_pseudogene	0.0693523	0.0670725	0.056268	0.137519
AP006565.1	ENSG00000265737	lncRNA	0.00482928	0.898655	-0.00412981	0.913271
AC107074.1	ENSG00000249184	lncRNA	0.134562	0.000363955	0.073765	0.0514136
MNT	ENSG00000070444	protein_coding	-0.0238087	0.530016	-0.0581916	0.12453
AC009145.3	ENSG00000260694	lncRNA	0.00197085	0.958548	-0.0302441	0.424993
AL354794.2	ENSG00000236998	processed_pseudogene	0.0706008	0.0622888	0.0383597	0.311535
MSANTD3	ENSG00000066697	protein_coding	0.34913	1.93999e-21	0.342839	0
AC104333.2	ENSG00000236317	processed_pseudogene	-0.0467365	0.217492	-0.0255043	0.501127
WDR45BP1	ENSG00000265574	processed_pseudogene	0.284417	1.86692e-14	0.255731	6.95383e-12
LINC01776	ENSG00000226053	lncRNA	0.0206612	0.585794	0.0446335	0.238925
AL139130.1	ENSG00000237390	lncRNA	0.134376	0.000370886	0.191131	3.6273e-07
OR2V2	ENSG00000182613	protein_coding	0.0672119	0.0759737	0.0557122	0.141452
PLOD1	ENSG00000083444	protein_coding	0.68794	5.72101e-99	0.696511	0
SNCA-AS1	ENSG00000247775	lncRNA	-0.372936	1.87052e-24	-0.368305	7.56284e-24
CLPSL2	ENSG00000196748	protein_coding	0.0311706	0.410939	-0.0252153	0.505991
PSMB3P2	ENSG00000235444	processed_pseudogene	0.287355	9.77905e-15	0.318257	6.79715e-18
Y_RNA	ENSG00000200883	misc_RNA	0.0113386	0.764914	0.00422678	0.911243
LINC02481	ENSG00000246526	lncRNA	0.0768577	0.0423647	0.0806382	0.0331643
AL049636.1	ENSG00000236674	processed_pseudogene	0.218153	5.76286e-09	0.214126	1.1074e-08
RNA5S10	ENSG00000199910	rRNA
RNU6-464P	ENSG00000253026	snRNA	0.0438843	0.24691	0.0497184	0.18952
AC244502.3	ENSG00000259042	lncRNA	-0.0851186	0.0245215	-0.0600807	0.112762
CD79B	ENSG00000007312	protein_coding	0.328955	4.46225e-19	0.387989	0
AC091812.2	ENSG00000273720	processed_pseudogene	0.0647138	0.0875536	0.0494841	0.191617
SNORD42	ENSG00000202440	snoRNA	-0.141893	0.000169168	-0.151303	5.98648e-05
FARS2	ENSG00000145982	protein_coding	0.313254	2.34144e-17	0.339069	0
AC020656.2	ENSG00000274979	lncRNA	0.0902285	0.0171069	0.11006	0.00359833
DDX60L	ENSG00000181381	protein_coding	0.503978	3.09545e-46	0.567775	0
RN7SL802P	ENSG00000277506	misc_RNA	0.100639	0.00779464	0.127557	0.000730717
VNN2	ENSG00000112303	protein_coding	0.512625	4.91905e-48	0.568401	0
SH3D21	ENSG00000214193	protein_coding	0.543647	6.23996e-55	0.476557	0
RNU6-1307P	ENSG00000212314	snRNA	0.0100009	0.79197	0.0125009	0.741634
IGHJ1P	ENSG00000227335	IG_J_pseudogene	0.122419	0.0011925	0.142945	0.000151096
LINC01219	ENSG00000232987	lncRNA	-0.153158	4.84195e-05	-0.162818	1.54091e-05
PRKAG2-AS1	ENSG00000239911	lncRNA	-0.124394	0.000990003	-0.11991	0.00151486
LINC01994	ENSG00000241098	lncRNA	0.265054	1.09686e-12	0.25967	3.21558e-12
RCN3	ENSG00000142552	protein_coding	0.487054	7.33737e-43	0.503998	0
PPP4C	ENSG00000149923	protein_coding	0.470611	9.30191e-40	0.513462	0
COX6CP17	ENSG00000235141	processed_pseudogene	0.0787543	0.0375103	0.0720068	0.0572423
AC003101.3	ENSG00000278977	TEC
AL121929.1	ENSG00000226431	lncRNA	-0.103645	0.00613004	-0.0867107	0.0219587
MIR638	ENSG00000207972	miRNA	0.0134403	0.722987	0.018993	0.616417
JAKMIP3	ENSG00000188385	protein_coding	-0.386194	3.0186e-26	-0.401825	0
AL365440.1	ENSG00000231434	processed_pseudogene	0.365429	1.78042e-23	0.298882	7.18517e-16
AC099494.1	ENSG00000279410	TEC	-0.135157	0.000342494	-0.106358	0.00490988
AC004233.2	ENSG00000272079	lncRNA	-0.381755	1.22758e-25	-0.377309	0
ALDOA	ENSG00000149925	protein_coding	0.26986	4.11307e-13	0.222059	3.33475e-09
AC023866.2	ENSG00000254222	lncRNA	-0.302372	3.18328e-16	-0.313798	2.04926e-17
CTAGE6	ENSG00000271321	protein_coding	0.338948	3.17247e-20	0.3138	2.04816e-17
NCEH1	ENSG00000144959	protein_coding	0.139731	0.000212876	0.194058	2.51612e-07
SMARCC2	ENSG00000139613	protein_coding	-0.129848	0.000583952	-0.197814	1.45751e-07
RFX4	ENSG00000111783	protein_coding	0.337309	4.92712e-20	0.387795	0
NRAP	ENSG00000197893	protein_coding	0.00844206	0.823815	0.0200763	0.59645
NPM1P19	ENSG00000223864	processed_pseudogene	0.343833	8.41035e-21	0.315684	1.28782e-17
RCAN3	ENSG00000117602	protein_coding	0.468586	2.18323e-39	0.479751	0
RNU6-18P	ENSG00000207257	snRNA	0.0409021	0.280527	0.0164834	0.663754
GALC	ENSG00000054983	protein_coding	0.394015	2.41791e-27	0.353397	0
ZBTB21	ENSG00000173276	protein_coding	0.469179	1.70142e-39	0.459019	0
MIR548AM	ENSG00000265144	miRNA	0.0222657	0.557021	0.0139694	0.712558
KBTBD8	ENSG00000163376	protein_coding	0.347232	3.29237e-21	0.379849	0
MIR574	ENSG00000207944	miRNA	0.160397	2.06603e-05	0.173018	4.27399e-06
ZNF451	ENSG00000112200	protein_coding	0.0398403	0.293213	0.038442	0.310415
AC012506.2	ENSG00000223634	lncRNA	-0.0883131	0.0196175	-0.126889	0.000779544
AC007557.2	ENSG00000231597	lncRNA	-0.0462963	0.22186	-0.0436358	0.249597
LCN6	ENSG00000267206	protein_coding	-0.142663	0.000155757	-0.193647	2.52563e-07
MED31	ENSG00000108590	protein_coding	0.326771	7.84997e-19	0.390795	0
RNF24	ENSG00000101236	protein_coding	0.341576	1.55766e-20	0.340396	0
BCL7C	ENSG00000099385	protein_coding	0.247387	3.41495e-11	0.314278	2.3123e-17
SNORD114-6	ENSG00000201263	snoRNA	0.00762985	0.840527	-0.0233657	0.537702
AC098851.1	ENSG00000250990	lncRNA	0.427443	2.26038e-32	0.459764	8.41562e-38
DROSHA	ENSG00000113360	protein_coding	-0.180793	1.52746e-06	-0.190148	4.39274e-07
AC087499.6	ENSG00000264874	processed_pseudogene	0.00469496	0.90146	-0.0310693	0.412463
MIR569	ENSG00000207963	miRNA	-0.034339	0.365006	-0.0415384	0.273105
LEMD2	ENSG00000161904	protein_coding	0.208367	2.7566e-08	0.213096	1.4189e-08
BTLA	ENSG00000186265	protein_coding	0.365237	1.88434e-23	0.472915	3.49791e-40
RNA5-8SP7	ENSG00000200313	rRNA_pseudogene	-0.0523849	0.16683	-0.0678409	0.0732632
TSPAN19	ENSG00000231738	protein_coding	0.0962854	0.0109219	0.0250967	0.507994
IGLC3	ENSG00000211679	IG_C_gene	0.263796	1.41328e-12	0.317247	8.74266e-18
TRAJ36	ENSG00000276699	TR_J_gene	0.0141839	0.708344	0.0112356	0.766987
PRDM10	ENSG00000170325	protein_coding	-0.111766	0.00310857	-0.115295	0.00229521
LINC01686	ENSG00000261504	lncRNA	0.246333	4.15838e-11	0.25461	1.02753e-11
RNU6-78P	ENSG00000199767	snRNA	-0.0872781	0.0211033	-0.0779304	0.0395577
DUX4L11	ENSG00000278761	unprocessed_pseudogene
AC015712.1	ENSG00000232386	lncRNA	0.208584	2.66494e-08	0.241403	1.03208e-10
AC137803.1	ENSG00000277770	unprocessed_pseudogene	0.00914119	0.809493	0.0245767	0.516829
AL022316.1	ENSG00000230107	lncRNA	0.304331	2.00607e-16	0.301689	3.7364e-16
AC008738.4	ENSG00000267714	lncRNA	0.00778215	0.837387	-0.0440228	0.24542
UQCRB	ENSG00000156467	protein_coding	-0.472689	3.85256e-40	-0.461298	0
U8	ENSG00000212144	snoRNA	0.0483556	0.201956	0.0329854	0.384225
MIR3117	ENSG00000264720	miRNA	-0.104492	0.00572274	-0.0978443	0.00969307
DIPK1B	ENSG00000165716	protein_coding	-0.17924	1.88261e-06	-0.13815	0.000254566
Z98742.1	ENSG00000230248	lncRNA	0.0296915	0.433506	0.0350926	0.354572
MRPL20-AS1	ENSG00000224870	lncRNA	0.481657	7.99327e-42	0.490439	0
RNF5	ENSG00000204308	protein_coding	-0.130837	0.000529452	-0.104106	0.00592484
ONECUT1	ENSG00000169856	protein_coding	0.193812	2.46576e-07	0.168718	7.40631e-06
AC091946.2	ENSG00000272130	lncRNA	-0.107014	0.00464972	-0.113186	0.00274799
MIR217	ENSG00000207548	miRNA	0.0255732	0.499971	0.032193	0.395756
POTEC	ENSG00000183206	protein_coding	-0.0270531	0.475484	-0.0329481	0.384762
RN7SL49P	ENSG00000265802	misc_RNA	-0.089184	0.0184388	-0.0728662	0.0543283
BNIP3P32	ENSG00000268830	processed_pseudogene	-0.252214	1.36962e-11	-0.295338	1.62387e-15
ITFG1-AS1	ENSG00000260281	lncRNA	0.192379	3.03291e-07	0.185705	7.79189e-07
CCDC63	ENSG00000173093	protein_coding	0.129706	0.000592199	0.186442	7.03222e-07
CDK8	ENSG00000132964	protein_coding	-0.0260853	0.491423	-0.0141268	0.709396
USP9YP34	ENSG00000233378	unprocessed_pseudogene	0.038737	0.306795	0.0375687	0.321625
Z98949.2	ENSG00000232464	lncRNA	-0.0830857	0.0281665	-0.11039	0.00349841
AL162386.2	ENSG00000234740	lncRNA	-0.107657	0.0044073	-0.139859	0.000210022
AL606490.5	ENSG00000231603	processed_pseudogene	0.0541974	0.152612	0.0582136	0.124408
PCBP3	ENSG00000183570	protein_coding	-0.501444	1.01886e-45	-0.510082	0
LAMA1	ENSG00000101680	protein_coding	0.152437	5.25988e-05	0.117111	0.00195232
DEFB4B	ENSG00000177257	protein_coding	0.0212209	0.575679	0.00851328	0.822353
TAF9B	ENSG00000187325	protein_coding	-0.045067	0.23439	-0.0411143	0.277962
PLK3	ENSG00000173846	protein_coding	0.62068	1.43012e-75	0.647948	0
DOC2A	ENSG00000149927	protein_coding	-0.337841	4.27252e-20	-0.322817	2.38465e-18
ULK4P1	ENSG00000261279	transcribed_unprocessed_pseudogene	0.0921371	0.0148896	0.082416	0.0294652
MPLKIP	ENSG00000168303	protein_coding	0.216521	7.52067e-09	0.23763	2.32712e-10
RN7SL144P	ENSG00000242559	misc_RNA	0.195449	1.94282e-07	0.23464	3.47786e-10
LIPJ	ENSG00000204022	protein_coding	0.0664625	0.0793085	0.163582	1.40348e-05
RIC8B	ENSG00000111785	protein_coding	0.28031	4.55099e-14	0.283535	2.92726e-14
TRAJ23	ENSG00000211866	TR_J_gene	0.134377	0.000370881	0.132055	0.0004689
RPL32P31	ENSG00000213128	processed_pseudogene	0.34373	8.65008e-21	0.289911	5.53711e-15
TRIM51	ENSG00000124900	protein_coding	-0.0562218	0.137842	-0.120533	0.00142093
RNU6-940P	ENSG00000200303	snRNA	-0.115407	0.00226001	-0.120015	0.00149032
WNK4	ENSG00000126562	protein_coding	0.137894	0.000258125	0.0945209	0.0125027
Y_RNA	ENSG00000201501	misc_RNA	-0.0126808	0.73805	-0.0284533	0.452934
RPL19P14	ENSG00000240870	processed_pseudogene	0.16697	9.22661e-06	0.159766	2.22849e-05
AP002392.1	ENSG00000256098	processed_pseudogene	0.0401325	0.289684	0.044822	0.236946
LNPEP	ENSG00000113441	protein_coding	-0.0479724	0.205559	-0.0761442	0.0443428
AP002518.1	ENSG00000256195	lncRNA	0.300518	4.91256e-16	0.307511	9.40852e-17
LINC01562	ENSG00000203356	lncRNA	-0.0432237	0.254102	-0.0327931	0.387003
AC021146.8	ENSG00000251236	unprocessed_pseudogene	0.0243465	0.520764	0.0329528	0.384694
AL121757.2	ENSG00000266908	lncRNA	0.0133725	0.724328	0.00474662	0.900381
AC079340.2	ENSG00000251377	lncRNA	0.0192423	0.611795	0.033564	0.375935
PXT1	ENSG00000179165	protein_coding	0.0987552	0.00903336	0.0611018	0.106765
RNU6-461P	ENSG00000201065	snRNA	-0.0375749	0.321545	-0.0505442	0.182262
MRPL22	ENSG00000082515	protein_coding	0.317626	7.95583e-18	0.380675	0
FAM205BP	ENSG00000257198	transcribed_unprocessed_pseudogene	0.0585962	0.121948	0.0447307	0.237903
LINC02618	ENSG00000242104	transcribed_unitary_pseudogene	-0.0578716	0.126639	0.00615685	0.871013
MIR6737	ENSG00000276584	miRNA	0.0136888	0.718083	0.00915466	0.809218
ARPC3P5	ENSG00000214027	processed_pseudogene	0.40236	1.5165e-28	0.399183	4.39288e-28
AC012366.1	ENSG00000278060	lncRNA	-0.00447265	0.906103	-0.0406737	0.283224
AL391416.1	ENSG00000219951	processed_pseudogene	0.466438	5.36461e-39	0.400422	2.90513e-28
NCAN	ENSG00000130287	protein_coding	-0.327902	5.86118e-19	-0.341694	0
AC244131.1	ENSG00000256657	unprocessed_pseudogene	0.129466	0.000606327	0.131567	0.000492335
IGHV1OR15-3	ENSG00000271288	IG_V_pseudogene	0.126854	0.000782178	0.10693	0.00468256
AC017053.1	ENSG00000234275	lncRNA	0.163931	1.34459e-05	0.151558	5.81559e-05
AL138767.2	ENSG00000223761	lncRNA	0.0444174	0.24121	0.00305836	0.935715
RNU4-22P	ENSG00000222990	snRNA	-0.0681841	0.0718181	-0.060514	0.110186
AC011491.2	ENSG00000269444	lncRNA	0.102505	0.00671941	0.0768239	0.0424557
IGLVV-66	ENSG00000254075	IG_V_pseudogene	0.00495193	0.896096	-0.0117002	0.757647
RNU6-787P	ENSG00000206759	snRNA	0.0216397	0.568165	0.00720893	0.849216
EEF1A1P11	ENSG00000228502	processed_pseudogene	0.313991	1.95414e-17	0.289567	7.85169e-15
CDRT15P1	ENSG00000141028	unprocessed_pseudogene	0.148924	7.83073e-05	0.139246	0.000224056
AC073188.6	ENSG00000268181	lncRNA	-0.0514821	0.174272	-0.068284	0.071402
ALG3P1	ENSG00000251568	processed_pseudogene	0.0383987	0.311042	0.0156203	0.680362
DOCK10	ENSG00000135905	protein_coding	0.000408036	0.991414	0.00789847	0.83495
MTND2P5	ENSG00000224354	processed_pseudogene	-0.0334792	0.377143	-0.0444037	0.241355
AC027228.1	ENSG00000259474	lncRNA	-0.0259538	0.493611	-0.0138551	0.714807
LINC01592	ENSG00000253658	lncRNA	0.146183	0.000106173	0.259927	3.05634e-12
AC011195.1	ENSG00000266561	processed_pseudogene	0.0424285	0.262951	0.0240095	0.526552
AL136985.1	ENSG00000231740	lncRNA	0.0909986	0.0161797	0.0651852	0.0852658
GABRA3	ENSG00000011677	protein_coding	-0.514701	1.78775e-48	-0.541159	0
DHDDS	ENSG00000117682	protein_coding	0.595782	2.76311e-68	0.616082	0
RPL9P31	ENSG00000239659	processed_pseudogene	0.079171	0.0365095	0.0469347	0.215546
AC009704.2	ENSG00000276934	lncRNA	0.292679	2.97187e-15	0.293132	2.68209e-15
C10orf90	ENSG00000154493	protein_coding	0.0656803	0.0829154	0.0359272	0.343149
AC006042.1	ENSG00000227719	lncRNA	0.00115637	0.975671	-0.0135175	0.721463
AC244636.2	ENSG00000233139	processed_pseudogene	0.0485044	0.200571	0.0405436	0.284768
MGA	ENSG00000174197	protein_coding	0.352161	8.27802e-22	0.353975	0
AL008636.1	ENSG00000280224	lncRNA	-0.0838178	0.0268035	-0.109315	0.00383337
CTNNA1P1	ENSG00000249026	processed_pseudogene	0.511735	7.57331e-48	0.510568	1.33202e-47
AP003122.2	ENSG00000254971	lncRNA	0.106494	0.00485476	0.090145	0.0172102
Y_RNA	ENSG00000239180	misc_RNA
RMI2	ENSG00000175643	protein_coding	0.258144	4.34212e-12	0.274872	1.82625e-13
LINC01620	ENSG00000168746	lncRNA	0.064509	0.0885628	0.0287399	0.448394
GALNT16	ENSG00000100626	protein_coding	-0.259018	3.65687e-12	-0.309841	7.02433e-17
FAM207BP	ENSG00000228797	processed_pseudogene	0.150042	6.90553e-05	0.154035	4.37572e-05
Y_RNA	ENSG00000206717	misc_RNA	0.0162576	0.668085	-0.00137034	0.971171
AC090515.5	ENSG00000259402	lncRNA	-0.0919836	0.0150582	-0.0873812	0.0209512
PRR23A	ENSG00000206260	protein_coding	-0.094998	0.012039	-0.100458	0.00790677
LINC01036	ENSG00000230426	lncRNA	0.0653839	0.084316	0.0918835	0.0151689
ARFGEF1	ENSG00000066777	protein_coding	0.0453207	0.231764	0.0362106	0.339354
VPS45	ENSG00000136631	protein_coding	0.194367	2.27483e-07	0.229145	1.01622e-09
AC147055.4	ENSG00000251101	processed_pseudogene	-0.00340631	0.92842	-0.0112822	0.766048
AC104417.2	ENSG00000261710	lncRNA	-0.146942	9.7644e-05	-0.168613	7.50523e-06
LINC02281	ENSG00000257748	lncRNA	-0.223134	2.52462e-09	-0.235196	3.15148e-10
PGAM1P3	ENSG00000230274	processed_pseudogene	-0.0140611	0.710755	-0.0376729	0.320284
NLGN3	ENSG00000196338	protein_coding	-0.273322	2.00401e-13	-0.276559	1.28529e-13
AIDAP2	ENSG00000251429	transcribed_processed_pseudogene	-0.0585353	0.122337	-0.0490805	0.195269
AC130324.1	ENSG00000263531	lncRNA	0.221717	3.19894e-09	0.244522	5.82109e-11
CCNYL5	ENSG00000230039	processed_pseudogene	0.289507	6.06094e-15	0.291233	4.11665e-15
ITGB6	ENSG00000115221	protein_coding	0.0128202	0.735278	0.0166189	0.661162
USP18	ENSG00000184979	protein_coding	0.345534	5.26699e-21	0.393242	0
RPL21P11	ENSG00000242571	processed_pseudogene	0.252984	1.18197e-11	0.237808	1.97766e-10
AC093297.2	ENSG00000272335	lncRNA	-0.29427	2.07133e-15	-0.348023	0
GDF9	ENSG00000164404	protein_coding	-0.20709	3.36269e-08	-0.214758	1.08976e-08
AL161756.2	ENSG00000271511	processed_pseudogene	0.0205929	0.587033	0.0201105	0.595825
RNA5SP183	ENSG00000199322	rRNA_pseudogene	0.0480169	0.205138	0.038446	0.310446
LPCAT3	ENSG00000111684	protein_coding	0.416492	1.16099e-30	0.447932	0
RPL29P2	ENSG00000240480	transcribed_processed_pseudogene	0.335489	8.01056e-20	0.317283	8.6641e-18
SOSTDC1	ENSG00000171243	protein_coding	-0.191797	3.29733e-07	-0.182324	1.24077e-06
ZNF850	ENSG00000267041	protein_coding	0.45176	2.11073e-36	0.483736	0
AC074344.2	ENSG00000250180	lncRNA	0.139884	0.000209471	0.0893774	0.0181855
AC079140.4	ENSG00000251535	processed_pseudogene	-0.217012	6.94358e-09	-0.191653	3.36631e-07
DNAJB5P1	ENSG00000230335	processed_pseudogene	0.00994589	0.793088	-0.00461575	0.903114
ATP5F1AP10	ENSG00000277297	processed_pseudogene	0.242972	7.74515e-11	0.242819	7.96528e-11
RN7SKP297	ENSG00000223202	misc_RNA	0.108199	0.00421148	0.0966916	0.010589
HMGB1P30	ENSG00000244089	processed_pseudogene	0.0700103	0.0645149	0.0534022	0.158732
MT-RNR1	ENSG00000211459	Mt_rRNA	-0.443462	5.45011e-35	-0.485853	0
AC097505.1	ENSG00000272995	lncRNA	-0.342649	1.16277e-20	-0.359822	9.22062e-23
Z97353.1	ENSG00000231369	processed_pseudogene	0.362231	4.56688e-23	0.293313	2.5744e-15
AC024132.2	ENSG00000251080	lncRNA	0.0744791	0.0491925	0.0653328	0.0845597
MTND3P5	ENSG00000251353	unprocessed_pseudogene	0.0344015	0.364133	0.00690022	0.855601
CAND1	ENSG00000111530	protein_coding	0.0029503	0.937982	-0.0139775	0.712331
KCNJ5	ENSG00000120457	protein_coding	0.355421	3.277e-22	0.377918	0
SKP1P1	ENSG00000231234	transcribed_processed_pseudogene	0.395174	1.65362e-27	0.366822	0
TTTY6	ENSG00000131538	lncRNA	0.050843	0.179688	0.0498305	0.188522
AC131956.1	ENSG00000250034	lncRNA	0.045884	0.226008	0.0514134	0.174848
AC006115.1	ENSG00000268407	processed_pseudogene	0.090768	0.0164526	0.0862448	0.0226834
KCNJ11	ENSG00000187486	protein_coding	-0.509106	2.69223e-47	-0.519951	0
LINC02012	ENSG00000272989	lncRNA	-0.20678	3.52844e-08	-0.184973	8.6237e-07
AL359643.2	ENSG00000271978	lncRNA	0.0213342	0.573642	0.0146428	0.699289
PLEKHM1P1	ENSG00000214176	transcribed_unprocessed_pseudogene	0.169807	6.45177e-06	0.183834	1.0548e-06
CRYBB1	ENSG00000100122	protein_coding	0.360814	6.90935e-23	0.360113	0
RNU6-188P	ENSG00000201077	snRNA	0.0912741	0.0158589	0.0922406	0.0147769
CAPN3	ENSG00000092529	protein_coding	-0.0898977	0.0175193	-0.11996	0.00150791
MEP1A	ENSG00000112818	protein_coding	0.146218	0.000105769	0.106616	0.00480604
Y_RNA	ENSG00000200842	misc_RNA	-0.0425824	0.261222	-0.0510123	0.178241
AGXT2	ENSG00000113492	protein_coding	-0.289537	6.01972e-15	-0.33423	1.11864e-19
TRAF3IP2	ENSG00000056972	protein_coding	0.287403	9.67603e-15	0.288366	1.02322e-14
POGK	ENSG00000143157	protein_coding	-0.00943526	0.803488	-0.0126011	0.739575
OR5M8	ENSG00000181371	protein_coding	0.00398445	0.916313	-0.0211238	0.577427
AC005674.1	ENSG00000250413	lncRNA	-0.149583	7.27226e-05	-0.200155	9.68093e-08
AC018630.2	ENSG00000275778	protein_coding	-0.249875	2.13759e-11	-0.24541	4.93777e-11
SMARCC1	ENSG00000173473	protein_coding	0.076565	0.0431591	0.0710357	0.0607017
AC021736.1	ENSG00000253735	lncRNA	-0.0781762	0.0389373	-0.0869185	0.0216421
PRKACB	ENSG00000142875	protein_coding	-0.10779	0.00435847	-0.111127	0.00329961
RN7SL843P	ENSG00000239547	misc_RNA	-0.0380817	0.315057	-0.049072	0.195347
AL390023.1	ENSG00000237478	processed_pseudogene	0.108362	0.00415415	0.0805856	0.0332797
CLCA4	ENSG00000016602	protein_coding	-0.0921192	0.0149092	-0.124932	0.000940567
RNU2-60P	ENSG00000253099	snRNA	0.0240316	0.526172	0.0204759	0.589161
RHOT1P2	ENSG00000203616	processed_pseudogene	0.0327892	0.387061	0.0686233	0.0700026
HOOK3	ENSG00000168172	protein_coding	-0.098624	0.00912581	-0.0943163	0.0126952
AC104164.2	ENSG00000240097	processed_pseudogene	-0.0139874	0.712204	-0.0303349	0.423603
SNHG27	ENSG00000251676	lncRNA	0.0563764	0.136761	0.0338562	0.371792
AL133271.1	ENSG00000256709	processed_pseudogene	0.125019	0.000932876	0.139874	0.000209702
RPL26P15	ENSG00000233829	processed_pseudogene	0.0154187	0.684264	-0.00398363	0.91633
DHX15	ENSG00000109606	protein_coding	0.421968	1.64909e-31	0.442149	0
AC106745.1	ENSG00000261363	lncRNA	0.0245188	0.517816	0.0213265	0.573779
SETP15	ENSG00000226536	processed_pseudogene	0.174856	3.36471e-06	0.191807	3.29249e-07
RBMS3-AS1	ENSG00000235593	lncRNA	-0.06136	0.10529	-0.0782773	0.0386843
BIRC6-AS2	ENSG00000279897	transcribed_unprocessed_pseudogene	-0.0593477	0.117228	-0.0598972	0.113867
RPL36AP48	ENSG00000213180	processed_pseudogene	0.259991	3.01795e-12	0.238864	1.63566e-10
WBP2NL	ENSG00000183066	protein_coding	0.0238921	0.528577	-0.00831394	0.826403
RNU6V	ENSG00000206832	snRNA	0.194083	2.37079e-07	0.184385	9.35327e-07
FTLP16	ENSG00000229735	processed_pseudogene	0.0815075	0.0313088	-0.0790204	0.0368685
Metazoa_SRP	ENSG00000276746	misc_RNA	0.0604444	0.110596	0.0359121	0.343439
RNU6-770P	ENSG00000200799	snRNA	0.00451762	0.905164	-0.00204835	0.956919
AC004923.2	ENSG00000254850	processed_pseudogene	-0.114127	0.00253043	-0.145823	0.000110464
FRG1HP	ENSG00000276291	transcribed_unprocessed_pseudogene	0.105292	0.00536022	0.0901805	0.0171921
CCDC188	ENSG00000234409	protein_coding	-0.181813	1.33024e-06	-0.16836	7.98822e-06
ATAD3C	ENSG00000215915	protein_coding	0.308881	6.77065e-17	0.289622	7.75693e-15
RAD54L	ENSG00000085999	protein_coding	0.453284	1.15013e-36	0.477926	0
AL049844.3	ENSG00000280148	protein_coding	-0.174649	3.45699e-06	-0.199456	1.07476e-07
CHORDC1	ENSG00000110172	protein_coding	-0.0220976	0.560004	-0.0362848	0.338364
SLC18A2	ENSG00000165646	protein_coding	0.0763228	0.043826	0.0429863	0.256722
ARHGEF7-AS2	ENSG00000235875	lncRNA	-0.343128	1.01995e-20	-0.351031	1.13825e-21
AL031722.1	ENSG00000260541	lncRNA	-0.194894	2.10686e-07	-0.16819	8.16066e-06
AC130895.1	ENSG00000258337	lncRNA	0.0264054	0.486119	0.0160313	0.672434
AC019235.1	ENSG00000248770	unprocessed_pseudogene	-0.00916723	0.808961	-0.0165315	0.662834
DENND5A	ENSG00000184014	protein_coding	-0.131242	0.000508552	-0.17822	2.24331e-06
RPL23AP36	ENSG00000225124	processed_pseudogene	0.0494149	0.192239	0.0386029	0.308474
AC091435.1	ENSG00000248577	processed_pseudogene	0.143757	0.000138389	0.14437	0.000129485
AL023881.1	ENSG00000276984	lncRNA	0.0403597	0.28696	0.0483962	0.201577
AC245033.3	ENSG00000278603	unprocessed_pseudogene	-0.0191239	0.613989	-0.0447338	0.237871
ATP6V0E1	ENSG00000113732	protein_coding	0.460468	6.31298e-38	0.48463	0
XKRYP1	ENSG00000238067	unprocessed_pseudogene	0.0749484	0.0477767	0.0766046	0.0430509
AL353692.3	ENSG00000252891	misc_RNA	-0.011977	0.752098	-0.0172233	0.649647
BTBD16	ENSG00000138152	protein_coding	-0.00859165	0.820746	0.0177876	0.638972
AL049542.1	ENSG00000230428	transcribed_unprocessed_pseudogene	-0.00396661	0.916686	-0.0467618	0.217242
AL592463.1	ENSG00000232896	lncRNA	0.0874661	0.0208265	0.0541055	0.15331
AC103702.1	ENSG00000257178	lncRNA	0.210019	2.12761e-08	0.301701	3.72602e-16
AC099670.1	ENSG00000213421	processed_pseudogene	0.205955	4.00847e-08	0.213217	1.28109e-08
Y_RNA	ENSG00000201432	misc_RNA	0.0451518	0.23351	0.0185998	0.623736
AC087627.1	ENSG00000253983	lncRNA	0.244728	5.60303e-11	0.27228	2.4909e-13
DUX4L10	ENSG00000278664	unprocessed_pseudogene
N4BP1	ENSG00000102921	protein_coding	0.148375	8.32723e-05	0.158808	2.5585e-05
ART5	ENSG00000167311	protein_coding	0.0153006	0.686554	-0.00130248	0.972599
TBX19	ENSG00000143178	protein_coding	0.612392	4.49752e-73	0.620977	0
U7	ENSG00000276376	snRNA
CXCR1	ENSG00000163464	protein_coding	0.262336	1.89355e-12	0.275384	1.29968e-13
AC073135.1	ENSG00000236246	unprocessed_pseudogene	-0.0102311	0.787296	-0.015999	0.673056
AC090791.1	ENSG00000254526	lncRNA	0.192321	3.05819e-07	0.17613	2.84632e-06
RBMX2P3	ENSG00000223575	processed_pseudogene	0.203778	5.59835e-08	0.226912	1.33216e-09
RNU6-1082P	ENSG00000201444	snRNA	0.12715	0.000760152	0.127828	0.000711747
RPL3P4	ENSG00000232573	processed_pseudogene	0.100631	0.00779941	0.126831	0.000790787
AL023803.1	ENSG00000261431	lncRNA	0.117496	0.00187463	0.131892	0.00047661
AC023403.1	ENSG00000253164	lncRNA	0.184556	9.13543e-07	0.246915	3.73071e-11
AC010343.3	ENSG00000250697	lncRNA	0.166309	1.00198e-05	0.117851	0.00181538
AL845433.1	ENSG00000238764	snoRNA	0.053948	0.154512	0.0547971	0.148117
AL732314.6	ENSG00000281849	lncRNA	0.0409369	0.280118	0.0503336	0.184093
AC092958.2	ENSG00000241792	lncRNA	0.0439255	0.246465	0.0619879	0.101769
ISLR2	ENSG00000167178	protein_coding	-0.198601	1.22078e-07	-0.179361	1.92802e-06
RNU6-377P	ENSG00000251774	snRNA	-0.0480497	0.204828	-0.0430409	0.256118
AC009163.3	ENSG00000260092	protein_coding	-0.0851622	0.024448	-0.101434	0.00731872
MYH7	ENSG00000092054	protein_coding	-0.476863	6.43401e-41	-0.451335	0
PDRG1	ENSG00000088356	protein_coding	0.409455	1.35223e-29	0.454505	0
OR51A1P	ENSG00000176752	unprocessed_pseudogene	0.0147607	0.697057	-0.0147909	0.696469
P4HA2-AS1	ENSG00000237714	lncRNA	0.0517076	0.172391	0.0256387	0.498874
SNORA74A	ENSG00000200959	snoRNA	0.0463245	0.221579	0.0517266	0.172232
REXO1L8P	ENSG00000270971	processed_pseudogene	0.000528521	0.988879	-0.00316522	0.933474
KC6	ENSG00000267313	lncRNA	0.0197418	0.602585	0.124526	0.000977678
AKR1C2	ENSG00000151632	protein_coding	-0.280115	4.74587e-14	-0.359129	0
AC092329.1	ENSG00000269107	lncRNA	-0.040756	0.282251	-0.0495785	0.19077
AC008750.6	ENSG00000268889	lncRNA	0.280688	4.19549e-14	0.289839	5.62791e-15
ECM1P1	ENSG00000270639	processed_pseudogene	0.0145367	0.701433	0.00495822	0.895965
ADCY2	ENSG00000078295	protein_coding	-0.157742	2.83575e-05	-0.146441	0.00010492
RGS20	ENSG00000147509	protein_coding	-0.151169	6.07818e-05	-0.194125	2.49186e-07
AC112484.2	ENSG00000250796	processed_pseudogene	0.406748	3.42404e-29	0.402794	1.31001e-28
NTAN1P1	ENSG00000270965	processed_pseudogene	-0.0580483	0.125482	-0.0721068	0.0568967
RN7SL674P	ENSG00000239899	misc_RNA	0.172864	4.35983e-06	0.148305	8.39214e-05
AC010655.3	ENSG00000272601	transcribed_unprocessed_pseudogene
EIF3I	ENSG00000084623	protein_coding	0.547714	6.86545e-56	0.592762	0
AC092611.1	ENSG00000251455	lncRNA	-0.00520494	0.890819	0.00443157	0.906962
AC093423.1	ENSG00000226394	processed_pseudogene	0.148205	8.48629e-05	0.161311	1.85044e-05
AL352979.2	ENSG00000258985	lncRNA
AL158040.1	ENSG00000221042	ribozyme	-0.0227563	0.548363	-0.0434944	0.251137
TTLL4	ENSG00000135912	protein_coding	0.15094	6.23823e-05	0.130272	0.000565498
TRBV5-5	ENSG00000211725	TR_V_gene	-0.0153329	0.685926	-0.0108776	0.774208
HMGB2	ENSG00000164104	protein_coding	0.413297	3.5652e-30	0.440163	0
FKBP4P6	ENSG00000268234	processed_pseudogene	0.340582	2.04018e-20	0.317281	8.66897e-18
SLC15A5	ENSG00000188991	protein_coding	-0.118217	0.00175617	-0.199155	1.12408e-07
UBE2N	ENSG00000177889	protein_coding	0.223243	2.47865e-09	0.24856	3.2065e-11
AC090541.1	ENSG00000253270	lncRNA	0.0166876	0.65985	0.0307784	0.416854
OR51A3P	ENSG00000227023	unprocessed_pseudogene	0.0327659	0.387398	0.0282674	0.455893
FAM185A	ENSG00000222011	protein_coding	0.123269	0.00110103	0.132092	0.000472065
PDE1C	ENSG00000154678	protein_coding	0.173254	4.14529e-06	0.147402	9.43898e-05
SNORD35B	ENSG00000200530	snoRNA
LINC01275	ENSG00000237595	lncRNA	0.396346	1.12448e-27	0.374265	1.24729e-24
SLC25A5P4	ENSG00000234421	processed_pseudogene	0.145474	0.00011477	0.169714	6.52862e-06
AC011290.1	ENSG00000227172	lncRNA	-0.0658508	0.0821178	-0.0678426	0.0732562
RNU1-151P	ENSG00000201142	snRNA	-0.0402572	0.288187	-0.047457	0.210476
AC010646.1	ENSG00000269095	protein_coding	0.0150413	0.691592	0.0396838	0.295115
ABCA1	ENSG00000165029	protein_coding	0.416237	1.27033e-30	0.41386	0
AC087276.1	ENSG00000254577	lncRNA	-0.0613964	0.105083	-0.0543377	0.151552
MYLK-AS1	ENSG00000239523	lncRNA	0.00212116	0.95539	0.041864	0.269288
URB1-AS1	ENSG00000256073	lncRNA	0.0905179	0.0167531	0.0765574	0.0431998
USP17L15	ENSG00000223569	protein_coding	-0.00856635	0.821264	-0.0126889	0.73789
RNU4-53P	ENSG00000222760	snRNA	0.012331	0.745023	-0.0108244	0.775282
FAM197Y1	ENSG00000224336	unprocessed_pseudogene	0.0315679	0.404999	0.0297257	0.432976
NIF3L1	ENSG00000196290	protein_coding	0.0515781	0.173469	0.0449548	0.235494
ANKRD1	ENSG00000148677	protein_coding	0.279208	5.76593e-14	0.248624	2.70734e-11
H2BP3	ENSG00000240912	processed_pseudogene	0.190994	3.69892e-07	0.197868	1.36097e-07
MCOLN2	ENSG00000153898	protein_coding	0.285271	1.54824e-14	0.300414	5.03284e-16
MMUT	ENSG00000146085	protein_coding	-0.0429055	0.257618	-0.0713559	0.0595471
AL137074.1	ENSG00000213669	processed_pseudogene	0.150932	6.2446e-05	0.164018	1.33026e-05
VTA1	ENSG00000009844	protein_coding	-0.00309667	0.934912	-0.00328235	0.931001
AC011257.1	ENSG00000253926	lncRNA	0.017347	0.6473	0.00830367	0.826657
SIM2	ENSG00000159263	protein_coding	-0.0109151	0.77345	-0.00980782	0.795846
AC074087.1	ENSG00000248847	processed_pseudogene	0.0976622	0.00982997	0.104886	0.00554156
TIMM9P1	ENSG00000236900	processed_pseudogene	0.0670674	0.0766076	0.0653857	0.0843076
LINC02432	ENSG00000248810	lncRNA	0.446062	1.98641e-35	0.492335	6.8013e-44
AC027250.1	ENSG00000276605	processed_pseudogene	-0.128567	0.000662254	-0.139993	0.000207065
AC079331.1	ENSG00000279361	TEC	0.0753234	0.0466703	0.07809	0.0391539
ZCCHC17	ENSG00000121766	protein_coding	0.38327	7.62241e-26	0.395845	0
EML2	ENSG00000125746	protein_coding	-0.0587639	0.120882	-0.0544191	0.150906
CSNK1G2-AS1	ENSG00000180846	lncRNA	0.240036	1.32327e-10	0.23752	2.08262e-10
LINC01501	ENSG00000229613	lncRNA	0.00930753	0.806095	-0.00795025	0.833925
PON1	ENSG00000005421	protein_coding	-0.275999	1.14148e-13	-0.358803	1.23898e-22
RPSAP32	ENSG00000238075	processed_pseudogene	0.174178	3.67578e-06	0.178613	2.04738e-06
GPR35	ENSG00000178623	protein_coding	0.127791	0.000714332	0.162997	1.54791e-05
PRG4	ENSG00000116690	protein_coding	0.0949257	0.0121046	0.0929361	0.0140644
AC118345.1	ENSG00000227293	lncRNA	0.0813739	0.0315881	0.063013	0.0962219
PCDHGA2	ENSG00000081853	protein_coding	-0.0790682	0.0367542	-0.137477	0.000272972
AC091152.3	ENSG00000271222	processed_pseudogene	0.0500153	0.186886	0.0421754	0.265812
RNU6-302P	ENSG00000202119	snRNA	0.00629837	0.868075	0.00752206	0.84275
TULP2	ENSG00000104804	protein_coding	0.247566	3.30241e-11	0.263522	1.49308e-12
AC010342.1	ENSG00000226432	processed_pseudogene	0.370961	3.40306e-24	0.356905	2.14125e-22
KATNB1	ENSG00000140854	protein_coding	-0.163717	1.38031e-05	-0.148558	8.30387e-05
DCDC1	ENSG00000170959	protein_coding	0.0713225	0.0596543	0.0560477	0.139067
RHOXF1-AS1	ENSG00000258545	lncRNA	-0.0384848	0.309958	-0.0273418	0.470785
AC027455.1	ENSG00000262708	processed_pseudogene	0.0406761	0.283196	0.00160298	0.96628
AC244098.1	ENSG00000223377	unprocessed_pseudogene	0.080699	0.0330316	0.0638203	0.0920254
SLC25A1P2	ENSG00000234467	processed_pseudogene
CICP14	ENSG00000281490	processed_pseudogene	0.250985	1.73178e-11	0.232868	5.35911e-10
AC005832.4	ENSG00000272921	protein_coding	0.299477	6.25794e-16	0.304303	2.01927e-16
S100A12	ENSG00000163221	protein_coding	0.315596	1.31626e-17	0.330956	2.64833e-19
IGHV7-56	ENSG00000253131	IG_V_pseudogene	0.0900303	0.017353	0.115557	0.00222997
AL357312.1	ENSG00000271322	processed_pseudogene	0.0404444	0.285949	0.0482465	0.202978
AC018953.1	ENSG00000253583	lncRNA	-0.0801049	0.0343487	-0.118833	0.00166053
DLX6	ENSG00000006377	protein_coding	-0.0762541	0.0440166	-0.154679	4.06132e-05
OSBPL9P4	ENSG00000256420	processed_pseudogene	0.0175044	0.644319	0.00256716	0.946023
AL645568.3	ENSG00000232751	processed_pseudogene	0.266088	8.89591e-13	0.256427	6.07333e-12
ZNF248	ENSG00000198105	protein_coding	-0.401725	1.87707e-28	-0.410828	0
CREM	ENSG00000095794	protein_coding	0.370213	4.26451e-24	0.374588	0
CFHR2	ENSG00000080910	protein_coding	0.0439033	0.246704	0.0692834	0.0673451
AL606462.1	ENSG00000242757	processed_pseudogene
MORF4L1P5	ENSG00000231857	processed_pseudogene	0.108906	0.00396826	0.0943415	0.0126465
RNU6-524P	ENSG00000206997	snRNA	0.108224	0.00420272	0.0981674	0.00945429
RPL31P58	ENSG00000243053	processed_pseudogene	0.0395625	0.296594	0.0306404	0.418947
LINC02173	ENSG00000249613	lncRNA	-0.0323214	0.393874	-0.0321269	0.396727
AL356986.1	ENSG00000270850	processed_pseudogene	0.0668518	0.0775615	0.0789025	0.0371517
LSM6P2	ENSG00000257730	processed_pseudogene	0.151663	5.74628e-05	0.129156	0.000625114
HMGB1P24	ENSG00000275029	transcribed_processed_pseudogene	0.211251	1.75157e-08	0.21014	2.08748e-08
ZDHHC6	ENSG00000023041	protein_coding	0.148068	8.61693e-05	0.159348	2.39983e-05
TRAJ4	ENSG00000211885	TR_J_gene	0.112325	0.00296174	0.115032	0.00233634
AL355076.3	ENSG00000258878	processed_pseudogene	-0.00491326	0.896903	-0.00698338	0.85388
MTCO2P17	ENSG00000233888	unprocessed_pseudogene	-0.199421	1.08036e-07	-0.197844	1.36584e-07
AC020765.4	ENSG00000278725	unprocessed_pseudogene	-0.145852	0.000110115	-0.0963103	0.0109012
AL159163.1	ENSG00000249141	protein_coding	0.474117	2.09443e-40	0.510948	1.1087e-47
POU6F1	ENSG00000184271	protein_coding	-0.444504	3.6403e-35	-0.501405	0
CSPG4	ENSG00000173546	protein_coding	0.0516241	0.173085	0.0568108	0.133734
AL513128.1	ENSG00000233451	lncRNA	0.0322816	0.394457	0.0250501	0.508783
A1BG-AS1	ENSG00000268895	lncRNA	0.284721	1.74657e-14	0.26894	6.15898e-13
AC090515.1	ENSG00000242747	processed_pseudogene	0.0898331	0.0176009	0.0910366	0.0161351
AC093248.1	ENSG00000250066	lncRNA	0.16695	9.24943e-06	0.200249	9.54613e-08
CALML5	ENSG00000178372	protein_coding	-0.0341749	0.367304	-0.0933259	0.01364
AC020550.1	ENSG00000231699	processed_pseudogene	0.113216	0.00274074	0.0858436	0.0233241
AC135983.1	ENSG00000206987	snoRNA	-0.083446	0.0274883	-0.101549	0.00725244
BNIP3P20	ENSG00000271704	processed_pseudogene	-0.0573596	0.130038	-0.0718239	0.0578789
RPL10AP3	ENSG00000215264	processed_pseudogene	0.276776	9.68369e-14	0.292651	2.99055e-15
SNORA23	ENSG00000201998	snoRNA	0.172021	4.86093e-06	0.214179	1.09811e-08
BIN3	ENSG00000147439	protein_coding	0.428996	1.27786e-32	0.471392	0
NAV2-AS3	ENSG00000254542	lncRNA	0.0506261	0.181554	0.0429132	0.257533
B3GNT4	ENSG00000176383	protein_coding	-0.207251	3.28003e-08	-0.152224	5.49635e-05
AL354676.1	ENSG00000229834	processed_pseudogene	0.018063	0.633788	0.0069207	0.855177
PLP1	ENSG00000123560	protein_coding	-0.177108	2.50147e-06	-0.163763	1.41027e-05
AC100827.5	ENSG00000278313	unprocessed_pseudogene	-0.0208349	0.582646	-0.0128843	0.734004
PAGE2	ENSG00000234068	protein_coding	0.0319731	0.398993	0.0340969	0.368399
AC012467.1	ENSG00000271916	lncRNA	-0.154656	4.07189e-05	-0.134588	0.000362973
ANKRD20A1	ENSG00000260691	protein_coding	0.171973	4.89071e-06	0.164873	1.19724e-05
TSPAN18-AS1	ENSG00000255032	lncRNA	0.111386	0.00321197	0.0843307	0.0258827
AC008771.1	ENSG00000249042	lncRNA	-0.0489279	0.196663	-0.0717823	0.0580378
CA3-AS1	ENSG00000253549	lncRNA	0.288203	8.1038e-15	0.27174	3.48287e-13
RTN2	ENSG00000125744	protein_coding	-0.311204	3.85983e-17	-0.320802	4.16043e-18
MUPP	ENSG00000237906	transcribed_unprocessed_pseudogene	-0.113126	0.00276252	-0.151137	6.10069e-05
DNM1P47	ENSG00000259660	transcribed_unprocessed_pseudogene	0.155828	3.55225e-05	0.118036	0.00178532
TMED6	ENSG00000157315	protein_coding	0.221555	3.28631e-09	0.238092	2.14418e-10
XYLT2	ENSG00000015532	protein_coding	0.248423	2.81151e-11	0.253766	1.20647e-11
LYZ	ENSG00000090382	protein_coding	0.457392	2.20641e-37	0.476279	0
AC104446.3	ENSG00000280904	snoRNA	-0.00228007	0.952051	-0.027521	0.467881
MIR4421	ENSG00000265538	miRNA	0.126764	0.000789011	0.096248	0.010953
RPL5P20	ENSG00000218643	processed_pseudogene	0.164302	1.28466e-05	0.161383	1.83425e-05
AL109936.2	ENSG00000215381	processed_pseudogene	0.345141	5.86931e-21	0.284934	1.6669e-14
AC117434.1	ENSG00000238026	processed_pseudogene	0.00641028	0.865753	0.00108688	0.977133
AL138724.1	ENSG00000272269	lncRNA	0.404024	8.64601e-29	0.412082	0
DDX21	ENSG00000165732	protein_coding	0.0988425	0.00897228	0.103617	0.00616396
AC103563.4	ENSG00000232594	unprocessed_pseudogene	0.0454209	0.230733	0.0206623	0.585774
VAC14	ENSG00000103043	protein_coding	0.142453	0.000159303	0.155131	3.93617e-05
AL590965.1	ENSG00000199241	misc_RNA	0.0584849	0.12266	0.0570529	0.132107
AC129507.4	ENSG00000262920	lncRNA	0.00121952	0.974343	-0.00536166	0.887553
USP9X	ENSG00000124486	protein_coding	0.161755	1.7536e-05	0.136183	0.000311946
STX17	ENSG00000136874	protein_coding	0.221901	3.10242e-09	0.201658	8.24675e-08
ZNF736P2Y	ENSG00000226270	processed_pseudogene
LINC02402	ENSG00000257510	lncRNA	0.0542726	0.152043	-0.00476318	0.900035
AC112778.1	ENSG00000176812	processed_pseudogene	0.22625	1.49133e-09	0.275571	1.24958e-13
DMD-AS3	ENSG00000236828	lncRNA	-0.0238832	0.52873	-0.0293967	0.438088
AL158824.1	ENSG00000225513	processed_pseudogene	0.252591	1.27442e-11	0.229532	8.49532e-10
SAP30	ENSG00000164105	protein_coding	0.551491	8.60188e-57	0.574305	0
OR7E161P	ENSG00000206014	transcribed_unprocessed_pseudogene	0.10174	0.00714299	0.04248	0.262371
ISG20L2	ENSG00000143319	protein_coding	0.337602	4.555e-20	0.355117	0
RN7SL45P	ENSG00000264862	misc_RNA	-0.0965104	0.0107364	-0.113709	0.00262511
AC109361.2	ENSG00000250740	lncRNA	0.257616	4.81509e-12	0.222188	2.95758e-09
ZFYVE19	ENSG00000166140	protein_coding	0.00506484	0.893741	0.0208221	0.58279
AL158168.1	ENSG00000236495	lncRNA	0.107144	0.00459986	0.123893	0.00103805
MIR519D	ENSG00000207981	miRNA	-0.039097	0.302318	-0.0624717	0.0991196
AC006452.1	ENSG00000201354	misc_RNA	0.195864	1.82846e-07	0.210843	1.86854e-08
AC097478.1	ENSG00000274238	lncRNA	-0.0678485	0.0732309	-0.0302625	0.424711
RN7SKP157	ENSG00000251983	misc_RNA	-0.019385	0.609159	-0.0382726	0.312635
FGFR3P1	ENSG00000230994	processed_pseudogene	-0.00869159	0.818697	-0.019629	0.604659
AC103808.2	ENSG00000264595	lncRNA	-0.161398	1.83092e-05	-0.119867	0.00151072
AC104964.1	ENSG00000253678	lncRNA	-0.00717133	0.849993	-0.0239917	0.526859
SDCBPP1	ENSG00000226705	processed_pseudogene	0.297216	1.05547e-15	0.297464	9.97017e-16
RN7SL543P	ENSG00000265918	misc_RNA	0.0998804	0.00827387	0.0978177	0.00971296
RNU6-901P	ENSG00000207323	snRNA	-0.0643367	0.0894193	-0.0682004	0.0717501
STOX1	ENSG00000165730	protein_coding	-0.0770541	0.0418385	-0.106188	0.00499765
MIR1323	ENSG00000221017	miRNA	0.0185227	0.625175	0.0202585	0.593121
NR2F1	ENSG00000175745	protein_coding	0.0969784	0.0103595	0.0732446	0.0531005
ZNF566	ENSG00000186017	protein_coding	0.275595	1.24316e-13	0.300079	7.24911e-16
AL390039.1	ENSG00000213569	processed_pseudogene	0.424385	6.89106e-32	0.377507	4.60606e-25
U8	ENSG00000212581	snoRNA	0.00922337	0.807814	-0.0032876	0.930908
KRTAP1-5	ENSG00000221852	protein_coding	0.164233	1.29552e-05	0.13942	0.000219973
MORF4L2	ENSG00000123562	protein_coding	0.221224	3.47274e-09	0.207212	3.55194e-08
LINC01145	ENSG00000272419	transcribed_unprocessed_pseudogene	0.0997113	0.00838424	0.0994384	0.00858754
MIR5194	ENSG00000264653	miRNA	0.0573477	0.130117	0.0639524	0.091353
AC124276.2	ENSG00000255400	lncRNA	0.126612	0.000800687	0.133392	0.000409835
PHKG1P4	ENSG00000229508	unprocessed_pseudogene	0.0941861	0.0127943	0.0738834	0.0510397
LINC02167	ENSG00000261122	lncRNA	0.0379435	0.316817	0.0721172	0.056861
PTGS2	ENSG00000073756	protein_coding	0.425779	4.15208e-32	0.414267	0
ZZEF1	ENSG00000074755	protein_coding	-0.0490148	0.195868	-0.0535932	0.157211
AC096915.1	ENSG00000226082	processed_pseudogene	0.360467	7.64293e-23	0.367669	9.1448e-24
AC021188.1	ENSG00000230747	lncRNA	-0.273796	1.81507e-13	-0.254929	9.6698e-12
RNU6-283P	ENSG00000201658	snRNA	-0.0204077	0.590402	-0.0303593	0.42323
SPZ1	ENSG00000164299	protein_coding	0.131972	0.000472808	0.125403	0.00089923
ATF4P4	ENSG00000256167	transcribed_processed_pseudogene	0.402659	1.37095e-28	0.33868	3.41012e-20
AP003400.4	ENSG00000279248	TEC	0.0041617	0.912604	-0.0038448	0.919235
AC010368.1	ENSG00000250886	processed_pseudogene	0.22145	3.34465e-09	0.227989	1.10806e-09
CCDC90B	ENSG00000137500	protein_coding	0.158293	2.65644e-05	0.194584	2.33231e-07
OR8A2P	ENSG00000255510	unprocessed_pseudogene	0.0375909	0.321339	0.015424	0.684162
SYNJ1	ENSG00000159082	protein_coding	-0.259418	3.3792e-12	-0.262191	2.36779e-12
ASNSP1	ENSG00000248498	transcribed_unprocessed_pseudogene	0.170835	5.65977e-06	0.260826	2.55755e-12
SNHG6	ENSG00000245910	lncRNA	-0.2407	1.173e-10	-0.237697	2.29976e-10
MLLT10P2	ENSG00000249462	processed_pseudogene	0.0519453	0.170423	0.0750472	0.047483
AC036176.2	ENSG00000267430	processed_pseudogene	0.218839	5.15016e-09	0.216736	7.26283e-09
UBE2Z	ENSG00000159202	protein_coding	0.426829	2.83034e-32	0.433655	0
AC133919.3	ENSG00000277349	unprocessed_pseudogene	0.100219	0.00805688	0.107017	0.00464885
GSTO3P	ENSG00000232829	processed_pseudogene	0.273435	1.95751e-13	0.267767	6.31899e-13
LINC02573	ENSG00000233236	lncRNA	0.125581	0.000884048	0.158244	2.67205e-05
CDK5RAP2	ENSG00000136861	protein_coding	0.199354	1.09122e-07	0.2281	1.21369e-09
AC011446.2	ENSG00000267598	lncRNA
AC090286.2	ENSG00000212618	snoRNA	0.0195538	0.606044	0.012986	0.731986
AL035634.1	ENSG00000236324	lncRNA	0.071743	0.0581623	0.0569468	0.132829
CDY22P	ENSG00000229343	unprocessed_pseudogene	0.04108	0.278439	0.0476538	0.208589
MMP8	ENSG00000118113	protein_coding	0.26445	1.23902e-12	0.348528	2.29564e-21
ZNF132	ENSG00000131849	protein_coding	0.374299	1.23421e-24	0.384496	0
NPPB	ENSG00000120937	protein_coding	0.304621	1.87284e-16	0.302729	2.92678e-16
AC089987.2	ENSG00000258121	lncRNA	0.0125985	0.739689	-0.0126611	0.738443
COX6A1P3	ENSG00000216710	processed_pseudogene	0.0888483	0.0188856	0.0838226	0.0267946
MIR4518	ENSG00000266305	miRNA	0.0196315	0.604613	0.0479992	0.205305
AL355472.2	ENSG00000236358	lncRNA	-0.0703104	0.0633755	-0.121494	0.00129989
MRGPRF-AS1	ENSG00000256508	lncRNA	0.11192	0.00306752	0.0860082	0.0230594
EEF1A1P27	ENSG00000179460	processed_pseudogene	0.25769	4.74596e-12	0.248944	2.54862e-11
MIR6865	ENSG00000278517	miRNA	-0.0078555	0.835876	-0.0137199	0.717469
LINC01944	ENSG00000254299	lncRNA	0.137946	0.000256746	0.114036	0.00255077
FOCAD	ENSG00000188352	protein_coding	-0.0479984	0.205313	-0.0503607	0.18381
LINC01667	ENSG00000280081	transcribed_processed_pseudogene	0.130436	0.00055094	0.332644	1.70052e-19
LINC00680	ENSG00000215190	transcribed_unprocessed_pseudogene	-0.0893877	0.0181721	-0.0716089	0.0586477
RIMKLBP2	ENSG00000225920	processed_pseudogene	0.0882593	0.0196925	0.0962679	0.0109364
ICA1	ENSG00000003147	protein_coding	-0.111618	0.00314833	-0.0964883	0.0107785
MIR4659A	ENSG00000266038	miRNA	0.00885309	0.815388	0.0179296	0.636296
CYP3A52P	ENSG00000260524	unprocessed_pseudogene	0.12819	0.00068709	0.101643	0.00719839
AC013549.3	ENSG00000254688	lncRNA	0.0379099	0.317247	0.0331454	0.381921
SLC5A10	ENSG00000154025	protein_coding	0.293395	2.52718e-15	0.334548	1.02829e-19
OSBPL5	ENSG00000021762	protein_coding	0.00589416	0.876471	-0.00120514	0.974639
RPL22P23	ENSG00000232379	processed_pseudogene	0.108078	0.00425467	0.105085	0.00545191
TCEA1P1	ENSG00000197214	processed_pseudogene	0.156372	3.33286e-05	0.132782	0.000435878
C11orf53	ENSG00000150750	protein_coding	0.0253441	0.503821	0.0217541	0.56612
RN7SL76P	ENSG00000241959	misc_RNA	0.0252876	0.504772	0.0119899	0.751841
AC091180.2	ENSG00000248714	lncRNA	-0.0719544	0.0574239	-0.0674698	0.0748524
MYCNOS	ENSG00000233718	lncRNA	-0.379063	2.84444e-25	-0.368219	7.75981e-24
WIF1	ENSG00000156076	protein_coding	-0.120386	0.00144026	-0.0745011	0.0491252
AL590648.2	ENSG00000235862	lncRNA	0.208577	2.6677e-08	0.203637	5.71955e-08
FGFR4	ENSG00000160867	protein_coding	0.0898491	0.0175806	0.0697359	0.065581
AP000941.1	ENSG00000255176	lncRNA	-0.0733286	0.0528122	-0.0808261	0.0327555
snoZ196	ENSG00000281780	snoRNA	0.128753	0.000650303	0.124332	0.000995786
AC020978.6	ENSG00000262514	lncRNA	0.096669	0.0106074	0.0912123	0.0159303
AC112236.1	ENSG00000261268	lncRNA	-0.187903	5.73177e-07	-0.162259	1.6494e-05
AP000873.4	ENSG00000254676	lncRNA	0.0147978	0.696334	0.00997416	0.792513
WDR36	ENSG00000134987	protein_coding	0.142578	0.00015718	0.16884	7.52163e-06
TRIM25	ENSG00000121060	protein_coding	0.199732	1.03139e-07	0.210372	2.1772e-08
AP000577.2	ENSG00000280269	TEC	0.282249	2.9937e-14	0.261367	2.29679e-12
AL391380.1	ENSG00000237833	processed_pseudogene	0.0703078	0.0633853	0.0348094	0.35847
OR1J2	ENSG00000197233	protein_coding	0.133385	0.000410151	0.133615	0.000400719
AL451048.1	ENSG00000229269	lncRNA	-0.0424334	0.262896	-0.0473896	0.211125
AL161722.2	ENSG00000233880	processed_pseudogene	0.127773	0.000715554	0.125026	0.000932226
MBOAT1	ENSG00000172197	protein_coding	0.485162	1.70279e-42	0.497903	0
CRB3	ENSG00000130545	protein_coding	-0.21735	6.57166e-09	-0.207024	3.39748e-08
MCF2L-AS1	ENSG00000235280	lncRNA	0.189244	4.74436e-07	0.178778	2.08334e-06
AL157402.2	ENSG00000261573	lncRNA	0.0823792	0.029538	0.0766568	0.0429085
MRPS36P4	ENSG00000255231	processed_pseudogene	0.00971602	0.797765	0.00164361	0.965426
LINC01397	ENSG00000258673	lncRNA	0.338628	3.45828e-20	0.338456	3.62221e-20
XPO4	ENSG00000132953	protein_coding	0.0315426	0.405376	0.0293811	0.438236
AL109659.1	ENSG00000223720	lncRNA	0.0964065	0.0108218	0.103505	0.00619972
SEC14L3	ENSG00000100012	protein_coding	0.268683	5.23923e-13	0.332326	1.84889e-19
AC135166.1	ENSG00000253286	lncRNA	0.20639	3.74786e-08	0.198403	1.25718e-07
TMEM30A	ENSG00000112697	protein_coding	-0.221245	3.46037e-09	-0.258445	4.91875e-12
BX682237.1	ENSG00000224978	processed_pseudogene	-0.015166	0.689167	-0.0366633	0.333434
BX649632.1	ENSG00000273249	lncRNA	-0.0979765	0.00959473	-0.0879981	0.0200598
LINC02595	ENSG00000231566	lncRNA	0.14347	0.000142756	0.106294	0.00493586
RPS2P16	ENSG00000230799	processed_pseudogene	0.228841	9.57094e-10	0.2351	3.20604e-10
Z83838.1	ENSG00000223730	transcribed_processed_pseudogene	0.017036	0.653207	0.0297681	0.432319
AL138721.1	ENSG00000273870	processed_pseudogene	0.249438	2.3219e-11	0.24298	7.73383e-11
RNU2-22P	ENSG00000223198	snRNA	-0.166502	9.78134e-06	-0.166435	9.86394e-06
ECHDC3	ENSG00000134463	protein_coding	0.353765	5.25321e-22	0.371109	0
ISM1-AS1	ENSG00000226263	lncRNA	0.0910563	0.016112	0.0554407	0.143405
LINC01594	ENSG00000225328	lncRNA	0.0968642	0.0104504	0.0939908	0.0129822
AC012414.5	ENSG00000261048	processed_pseudogene	-0.115236	0.00229455	-0.129364	0.00061244
RFPL4AP1	ENSG00000255238	processed_pseudogene	0.103945	0.00598295	0.129907	0.000580581
RPL7P1	ENSG00000214485	processed_pseudogene	0.27598	1.1461e-13	0.249898	2.49938e-11
RNU6-1165P	ENSG00000222051	snRNA	-0.0592092	0.118087	-0.0774554	0.0407807
WAS	ENSG00000015285	protein_coding	0.609702	2.80383e-72	0.616268	0
AC116353.1	ENSG00000200235	snoRNA	0.254022	9.68001e-12	0.259112	3.58921e-12
FBXO6	ENSG00000116663	protein_coding	0.317395	8.42648e-18	0.3559	0
AC092839.1	ENSG00000228108	lncRNA	0.0165456	0.662563	0.00131803	0.972271
ZGRF1	ENSG00000138658	protein_coding	0.141667	0.000173302	0.154773	4.10303e-05
AC097522.1	ENSG00000251286	processed_pseudogene	0.12303	0.00112608	0.0603449	0.111186
AC244669.2	ENSG00000274642	unprocessed_pseudogene	-0.119601	0.00154807	-0.125512	0.00089727
C8orf76	ENSG00000189376	protein_coding	0.403641	9.8444e-29	0.453914	0
MRRFP1	ENSG00000224236	processed_pseudogene	0.181433	1.40072e-06	0.194003	2.39826e-07
OR5BC1P	ENSG00000255218	unprocessed_pseudogene	-0.0958247	0.0113106	-0.085439	0.0239859
DDR1	ENSG00000204580	protein_coding	0.082932	0.0284601	0.0567441	0.134191
AC084211.1	ENSG00000242012	lncRNA	0.155942	3.50495e-05	0.168217	7.88985e-06
AL137847.3	ENSG00000273806	processed_pseudogene	0.00515478	0.891865	0.00536458	0.887493
SPDYE8	ENSG00000273520	protein_coding	0.0797907	0.0350632	0.0916343	0.0154477
AC136932.1	ENSG00000262561	processed_pseudogene	0.0259139	0.494275	0.0298587	0.430919
THRAP3P3	ENSG00000235920	processed_pseudogene	0.193738	2.49226e-07	0.175189	3.22116e-06
MIR8075	ENSG00000277942	miRNA	0.0315833	0.404769	0.0183603	0.628213
RNA5SP377	ENSG00000212154	rRNA_pseudogene	-0.0436112	0.249866	-0.088771	0.0189898
RPL17P40	ENSG00000241067	processed_pseudogene	0.0697988	0.0653282	0.0739135	0.0509451
Y_RNA	ENSG00000252357	misc_RNA	0.0333224	0.379383	0.0214311	0.571902
MBL1P	ENSG00000242600	transcribed_unitary_pseudogene	-0.0539306	0.154646	-0.103672	0.00611686
RPS3AP41	ENSG00000239481	processed_pseudogene	0.23481	3.37465e-10	0.255428	7.37521e-12
H3P3	ENSG00000234202	processed_pseudogene	0.0666509	0.078459	0.0703445	0.0632471
AC092114.1	ENSG00000260848	lncRNA	-0.152355	5.30951e-05	-0.18394	9.9439e-07
NPHP3-AS1	ENSG00000248724	lncRNA	0.316863	9.61744e-18	0.33544	8.11423e-20
AL590635.1	ENSG00000219867	processed_pseudogene	0.27831	6.9871e-14	0.272168	2.54958e-13
RPL23AP19	ENSG00000229716	processed_pseudogene	0.175634	3.03844e-06	0.157395	2.95451e-05
CDH6	ENSG00000113361	protein_coding	0.322083	2.59866e-18	0.337857	6.16643e-21
MIR7850	ENSG00000277904	miRNA	0.0507859	0.180178	0.0328942	0.385541
AL358472.2	ENSG00000272654	lncRNA	-0.0149207	0.693939	0.00907265	0.810848
SPI1	ENSG00000066336	protein_coding	0.677009	9.67551e-95	0.675395	0
SLC16A6P1	ENSG00000232457	transcribed_unprocessed_pseudogene	0.043899	0.246751	0.0778999	0.0396353
HMGB1P47	ENSG00000249338	processed_pseudogene	0.117766	0.0018294	0.0926915	0.0142949
PGBD4	ENSG00000182405	protein_coding	-0.203251	6.0659e-08	-0.221118	3.89326e-09
AP002498.1	ENSG00000254988	lncRNA	0.0692771	0.0673703	0.114864	0.00237123
ZNF780A	ENSG00000197782	protein_coding	0.21833	5.59886e-09	0.226023	1.72349e-09
SLC25A5P7	ENSG00000218180	processed_pseudogene	0.303838	2.25405e-16	0.282462	2.8587e-14
RNU6-509P	ENSG00000200389	snRNA	0.055981	0.139539	0.0328532	0.386134
GULOP	ENSG00000234770	unitary_pseudogene	0.104968	0.00550438	0.100287	0.00801398
ATOH7	ENSG00000179774	protein_coding	-0.344834	6.38689e-21	-0.382746	8.99011e-26
AL049646.1	ENSG00000230010	lncRNA	-0.0859141	0.0232104	-0.0946574	0.0123509
OR5AQ1P	ENSG00000184741	transcribed_unprocessed_pseudogene	0.0223233	0.556002	0.00672768	0.859173
PNKDP1	ENSG00000228089	processed_pseudogene	0.304006	2.16608e-16	0.295941	1.41452e-15
RNU6-808P	ENSG00000212535	snRNA	0.0425613	0.261459	0.0234001	0.537104
AC018371.2	ENSG00000266184	processed_pseudogene	0.365983	1.51069e-23	0.390284	8.1298e-27
AL445644.1	ENSG00000233516	lncRNA	0.0193662	0.609506	-0.0108418	0.77493
AL590004.2	ENSG00000218472	processed_pseudogene	0.310136	5.00086e-17	0.275075	1.3872e-13
AL033384.1	ENSG00000236740	lncRNA	0.212307	1.48126e-08	0.184808	8.82282e-07
RPL23AP63	ENSG00000243721	processed_pseudogene	0.321663	2.88992e-18	0.268139	5.85655e-13
CICP26	ENSG00000233003	unprocessed_pseudogene	0.193363	2.63156e-07	0.207494	3.15828e-08
RPSAP44	ENSG00000220773	processed_pseudogene	0.214875	9.81713e-09	0.250863	1.77219e-11
PPARA	ENSG00000186951	protein_coding	0.0313732	0.407904	-0.0123732	0.744118
BPI	ENSG00000101425	protein_coding	-0.150665	6.43583e-05	-0.187598	5.9828e-07
AC008737.2	ENSG00000269419	processed_pseudogene	0.14011	0.00020453	0.105955	0.00507592
RN7SL864P	ENSG00000239923	misc_RNA	0.0441835	0.243699	0.0301118	0.427022
ZNF425	ENSG00000204947	protein_coding	-0.180042	1.69037e-06	-0.182954	1.18906e-06
AC026770.1	ENSG00000259377	lncRNA	-0.0689083	0.068845	-0.0691785	0.0677617
AC004232.1	ENSG00000262899	lncRNA
AC021915.2	ENSG00000254314	lncRNA	-0.0111732	0.768244	-0.0366383	0.333763
MIR5000	ENSG00000263909	miRNA	0.0517623	0.171936	0.0498637	0.188228
ZNF778	ENSG00000170100	protein_coding	-0.152509	5.2167e-05	-0.140929	0.000190138
PRB2	ENSG00000121335	protein_coding	-0.35125	1.07038e-21	-0.327774	6.05911e-19
DEFA10P	ENSG00000233531	unprocessed_pseudogene	-0.0537559	0.155988	-0.0617245	0.103234
Y_RNA	ENSG00000273964	misc_RNA	-0.0330375	0.383474	-0.0473604	0.211407
LINC01217	ENSG00000251219	lncRNA	-0.0518445	0.171255	-0.0439588	0.246107
IGHVII-62-1	ENSG00000253747	IG_V_pseudogene	0.042836	0.25839	0.0680525	0.0723694
AC055716.1	ENSG00000257343	unprocessed_pseudogene	0.00709096	0.851655	-0.00402418	0.915481
SNX18P25	ENSG00000249337	processed_pseudogene	0.0256616	0.49849	0.00854216	0.821761
SCPEP1	ENSG00000121064	protein_coding	0.622248	4.72522e-76	0.65333	0
TRAV18	ENSG00000211798	TR_V_gene	-0.253841	1.00235e-11	-0.24408	6.31597e-11
AP003500.1	ENSG00000281386	lncRNA	-0.0620907	0.101201	-0.0840048	0.0264645
SGCB	ENSG00000163069	protein_coding	0.282007	3.15495e-14	0.258946	4.46404e-12
GC	ENSG00000145321	protein_coding	-0.0168046	0.657616	-0.0270087	0.47621
PLIN1	ENSG00000166819	protein_coding	-0.0297363	0.432812	-0.107816	0.00436633
HTR1F	ENSG00000179097	protein_coding	-0.00212442	0.955321	0.0288292	0.446985
PAGE2B	ENSG00000238269	protein_coding	0.141264	0.000180929	0.138646	0.000238616
MIR6815	ENSG00000275167	miRNA	0.0633063	0.0946799	0.0764124	0.0435782
RNA5SP274	ENSG00000222416	rRNA_pseudogene	0.000819939	0.982748	-0.00546619	0.885376
LINC00293	ENSG00000253314	lncRNA	0.0501619	0.185596	0.058796	0.120679
FBXO28	ENSG00000143756	protein_coding	0.0272377	0.472477	0.0402904	0.287712
PDIA3	ENSG00000167004	protein_coding	0.552985	3.75507e-57	0.569433	0
AC012615.5	ENSG00000267232	lncRNA
RPF2	ENSG00000197498	protein_coding	0.317057	9.16503e-18	0.322454	2.6393e-18
AC123567.1	ENSG00000257360	processed_pseudogene	0.062056	0.101393	0.0367359	0.332476
LCN1P2	ENSG00000204031	unprocessed_pseudogene	0.0755413	0.0460371	0.0511298	0.177242
APPL1	ENSG00000157500	protein_coding	-0.0493411	0.192905	-0.0364813	0.335753
AC079896.1	ENSG00000231781	lncRNA	0.0837226	0.0269773	0.0934689	0.0134961
AC020908.2	ENSG00000268985	lncRNA	-0.0491356	0.194767	-0.0793143	0.0361705
AC025766.1	ENSG00000270133	lncRNA	0.199995	9.91591e-08	0.199311	1.09836e-07
UPF2	ENSG00000151461	protein_coding	-0.199351	1.09178e-07	-0.229023	1.03744e-09
AL121820.1	ENSG00000258623	lncRNA	0.0528232	0.163304	0.0256259	0.499087
KRT18P39	ENSG00000224791	processed_pseudogene	-0.0364576	0.336154	-0.0836232	0.02716
NRK	ENSG00000123572	protein_coding	0.0728018	0.0545422	0.010033	0.791317
AC009478.1	ENSG00000225258	lncRNA	0.0366169	0.334046	0.00332282	0.93017
VWFP1	ENSG00000241717	transcribed_unprocessed_pseudogene	0.219469	4.64272e-09	0.290879	4.45777e-15
LINC00583	ENSG00000205636	lncRNA	0.0545243	0.150149	0.0671844	0.0760941
AC020651.1	ENSG00000249474	lncRNA
SLPI	ENSG00000124107	protein_coding	0.364894	2.08553e-23	0.34749	0
AC113398.2	ENSG00000251456	lncRNA	0.0599372	0.113625	0.0526127	0.16499
VTRNA2-1	ENSG00000270123	vault_RNA	0.237097	2.24667e-10	0.278116	7.28186e-14
RPL35AP33	ENSG00000241334	processed_pseudogene	0.277032	9.17153e-14	0.296949	1.12237e-15
AC129492.7	ENSG00000279152	TEC
AC091849.1	ENSG00000248126	unprocessed_pseudogene	0.0786416	0.0377849	0.0627097	0.0978373
AL109766.1	ENSG00000259137	processed_pseudogene	0.38359	6.89235e-26	0.326322	8.81211e-19
AC087286.2	ENSG00000259367	lncRNA	-0.076612	0.0430306	-0.0800504	0.0344718
ELL2P3	ENSG00000234765	processed_pseudogene	0.0802462	0.0340314	0.0648582	0.0868479
AC006960.2	ENSG00000237400	lncRNA	0.13958	0.000216308	0.1138	0.00260421
ITGB3BP	ENSG00000142856	protein_coding	0.531704	3.42963e-52	0.564921	0
AC022494.1	ENSG00000240477	processed_pseudogene	0.320779	3.6121e-18	0.320291	4.08374e-18
RPS15AP32	ENSG00000242461	processed_pseudogene	0.0459538	0.225302	0.0232607	0.539532
GUSBP3	ENSG00000253203	transcribed_unprocessed_pseudogene	0.140304	0.000200378	0.10616	0.00499064
TOR4A	ENSG00000198113	protein_coding	0.620047	2.23162e-75	0.651396	0
RN7SL520P	ENSG00000240199	misc_RNA	-0.0216355	0.56824	-0.0423647	0.26367
MED1	ENSG00000125686	protein_coding	0.0661978	0.0805146	0.0837548	0.0269436
AC079926.1	ENSG00000207171	snoRNA	0.165069	1.16861e-05	0.152459	5.24631e-05
AC009039.1	ENSG00000261470	lncRNA	-0.00814703	0.829877	0.00158817	0.966591
PDCL3P7	ENSG00000256777	processed_pseudogene	0.160809	1.96607e-05	0.171794	5.00461e-06
LINC02002	ENSG00000263609	lncRNA	0.0893504	0.0182207	0.0578452	0.126812
CRH	ENSG00000147571	protein_coding	-0.327578	6.37329e-19	-0.387337	2.09572e-26
AP003049.1	ENSG00000254890	processed_pseudogene	-0.218354	5.57651e-09	-0.239153	1.55261e-10
KLHL10	ENSG00000161594	protein_coding	0.0784541	0.0382456	0.0836706	0.0270729
AC003973.1	ENSG00000269504	lncRNA	-0.213546	1.21536e-08	-0.254928	8.12613e-12
CLEC5A	ENSG00000258227	protein_coding	0.603724	1.53815e-70	0.630503	1.24843e-78
LINC02088	ENSG00000227685	lncRNA	0.19783	1.36859e-07	0.171006	5.53709e-06
LINC00559	ENSG00000261446	lncRNA	0.0696571	0.0658777	0.0528822	0.162834
AL021920.2	ENSG00000280114	unprocessed_pseudogene	0.0296401	0.434302	0.0330548	0.383224
RBM12	ENSG00000244462	protein_coding	0.251709	1.50857e-11	0.266251	1.05809e-12
PDCD4	ENSG00000150593	protein_coding	-0.181817	1.32946e-06	-0.172394	4.79155e-06
AL513523.2	ENSG00000231827	transcribed_unprocessed_pseudogene	0.201772	7.59104e-08	0.214941	9.71234e-09
ERO1B	ENSG00000086619	protein_coding	-0.146918	9.79086e-05	-0.172899	4.49108e-06
IGKJ5	ENSG00000211593	IG_J_gene	0.145475	0.000114762	0.143652	0.000139979
FP236383.5	ENSG00000281181	lncRNA	0.155548	3.6704e-05	0.299574	6.11994e-16
LINC00838	ENSG00000261683	lncRNA	0.211485	1.68783e-08	0.201331	8.11273e-08
RBM43	ENSG00000184898	protein_coding	0.414768	2.12959e-30	0.425421	0
AC004129.2	ENSG00000234406	processed_pseudogene	0.138362	0.000245812	0.0964165	0.0108135
AC079866.1	ENSG00000256399	processed_pseudogene	0.12026	0.00145705	0.140597	0.000194232
GS1-24F4.2	ENSG00000245857	lncRNA	-0.167595	8.53127e-06	-0.142512	0.000158301
OR5A2	ENSG00000172324	protein_coding	0.0299121	0.430096	0.025234	0.505676
TTLL1	ENSG00000100271	protein_coding	-0.166358	9.959e-06	-0.173715	4.0428e-06
QRFP	ENSG00000188710	protein_coding	0.334611	1.01119e-19	0.386095	0
LINC00905	ENSG00000167459	lncRNA	-0.0469935	0.21497	-0.0266022	0.482874
NPM1P45	ENSG00000265593	processed_pseudogene	-0.00862415	0.820079	-0.0138418	0.715068
LINC02818	ENSG00000231966	lncRNA	0.378433	3.45832e-25	0.372988	1.84074e-24
WDR90	ENSG00000161996	protein_coding	0.301503	3.90242e-16	0.300419	6.69644e-16
MAPK4	ENSG00000141639	protein_coding	0.276721	9.79648e-14	0.260493	3.303e-12
AC073957.3	ENSG00000273151	lncRNA	0.0443851	0.241552	0.0205812	0.587159
CASC19	ENSG00000254166	lncRNA	0.0352123	0.352932	0.0206256	0.586439
AL390786.1	ENSG00000233258	lncRNA	-0.172675	4.46747e-06	-0.226609	1.40284e-09
FAM230F	ENSG00000276095	lncRNA	0.0819056	0.0304891	0.0855035	0.0238793
AC018761.1	ENSG00000267004	lncRNA	0.143332	0.000144914	0.140237	0.000201788
NYAP2	ENSG00000144460	protein_coding	-0.442524	7.82483e-35	-0.434816	1.46763e-33
PACERR	ENSG00000273129	lncRNA	0.229251	8.91763e-10	0.169942	6.34222e-06
AC026780.2	ENSG00000249984	lncRNA	-0.185518	7.99684e-07	-0.198207	1.29436e-07
AC084018.2	ENSG00000274292	lncRNA	-0.109164	0.00388271	-0.116645	0.00203549
FO393419.1	ENSG00000231207	processed_pseudogene	-0.0760665	0.0445412	-0.0737375	0.051501
AL591846.1	ENSG00000224114	processed_pseudogene	0.336356	6.3582e-20	0.304387	1.97951e-16
RN7SL716P	ENSG00000263558	misc_RNA	0.0719398	0.0574749	0.0799742	0.0346442
AL445220.1	ENSG00000237593	processed_pseudogene	0.118741	0.00167453	0.118398	0.00172753
PRKAG3	ENSG00000115592	protein_coding	0.00280074	0.94112	0.0590513	0.119072
AC211433.2	ENSG00000273069	lncRNA	0.0702627	0.0635557	0.0880659	0.0199639
TET1P1	ENSG00000232204	processed_pseudogene	0.015207	0.688371	0.0234686	0.535911
SDAD1	ENSG00000198301	protein_coding	0.271424	2.9761e-13	0.253883	1.17993e-11
MTCO3P21	ENSG00000232752	unprocessed_pseudogene	0.0202323	0.593599	0.0223511	0.55551
AC091074.1	ENSG00000238819	snoRNA	0.0622239	0.100469	0.0510216	0.178162
MTND5P32	ENSG00000259379	processed_pseudogene	0.0347049	0.359917	0.0240778	0.525376
MARK2P14	ENSG00000231897	unprocessed_pseudogene	0.044212	0.243395	0.0241884	0.523475
MSANTD4	ENSG00000170903	protein_coding	0.226567	1.41296e-09	0.244402	6.89127e-11
HAUS5	ENSG00000249115	protein_coding	0.409401	1.37791e-29	0.434998	0
SBNO2	ENSG00000064932	protein_coding	0.516473	7.49146e-49	0.515474	0
RN7SL545P	ENSG00000274568	misc_RNA	0.0217882	0.565512	0.00803784	0.832123
AL596442.1	ENSG00000232197	lncRNA	0.0256633	0.498462	-0.00163215	0.965667
FCGRT	ENSG00000104870	protein_coding	0.61006	2.19881e-72	0.617581	0
Metazoa_SRP	ENSG00000274860	misc_RNA	0.0534542	0.158327	0.0436932	0.248975
MED28	ENSG00000118579	protein_coding	0.190003	4.26002e-07	0.177308	2.53031e-06
RNU1-32P	ENSG00000200807	snRNA	0.0609842	0.107443	0.0686211	0.0700115
KDM4E	ENSG00000235268	protein_coding	0.0718416	0.0578169	0.0798258	0.0349827
ZFHX2	ENSG00000136367	protein_coding	-0.20659	3.63393e-08	-0.215876	9.11551e-09
MRPL40P1	ENSG00000256037	processed_pseudogene	-0.0612901	0.105687	-0.0540685	0.153592
FTH1P7	ENSG00000232187	processed_pseudogene	0.469628	1.40886e-39	0.425685	0
Z85996.1	ENSG00000220349	processed_pseudogene	0.153915	4.43718e-05	0.110524	0.00345842
AC026367.3	ENSG00000275759	lncRNA	-0.162783	1.54748e-05	-0.19242	3.01476e-07
RBM22P4	ENSG00000277769	processed_pseudogene	-0.0248717	0.511807	-0.0562451	0.137679
CBY3	ENSG00000204659	protein_coding	-0.201839	7.51405e-08	-0.186611	6.86829e-07
BNIP3P13	ENSG00000269154	processed_pseudogene	-0.0232827	0.539147	-0.00778943	0.837237
STXBP5-AS1	ENSG00000233452	lncRNA	-0.362353	4.40602e-23	-0.353611	0
ZNF622	ENSG00000173545	protein_coding	-0.0959503	0.0112034	-0.0941872	0.0128181
TRAV16	ENSG00000211796	TR_V_gene	0.0666417	0.0785003	0.100093	0.00813703
MYSM1	ENSG00000162601	protein_coding	0.27322	2.04752e-13	0.267406	8.39135e-13
DDX3P1	ENSG00000232928	processed_pseudogene	-0.0141015	0.709961	0.0181142	0.632826
AC022509.1	ENSG00000255750	lncRNA	0.396314	1.13641e-27	0.479821	1.78349e-41
ZNF736P10Y	ENSG00000216824	processed_pseudogene	-0.0402864	0.287838	-0.0346747	0.360335
XACT	ENSG00000241743	lncRNA	0.133722	0.000396362	0.129671	0.000594218
AC025750.1	ENSG00000215263	processed_pseudogene	0.0569247	0.13298	0.0384166	0.310817
ANXA3	ENSG00000138772	protein_coding	-0.243512	7.01262e-11	-0.260282	3.44194e-12
AC006330.1	ENSG00000280388	TEC	0.272079	2.59737e-13	0.237272	2.17705e-10
AL365273.2	ENSG00000270099	protein_coding	0.0947038	0.012308	0.0696765	0.0658021
AC092813.1	ENSG00000225605	lncRNA	0.0602232	0.111909	0.0468274	0.216598
RPL9P6	ENSG00000241891	processed_pseudogene	-0.0770553	0.0418353	-0.0810738	0.0322232
AC084337.1	ENSG00000254595	processed_pseudogene	-0.267488	6.68964e-13	-0.267594	8.08037e-13
TBC1D3P7	ENSG00000233014	unprocessed_pseudogene	0.0542497	0.152216	0.0480404	0.204916
HS3ST3A1	ENSG00000153976	protein_coding	0.269981	4.0116e-13	0.159659	2.25714e-05
CEACAM19	ENSG00000186567	protein_coding	0.0418483	0.269541	0.0353982	0.350306
PAICSP3	ENSG00000226840	processed_pseudogene	-0.0191932	0.612705	-0.0497556	0.189188
LINC02546	ENSG00000255117	lncRNA	0.104972	0.00550273	0.0867185	0.0219469
AL353804.2	ENSG00000271199	lncRNA	-0.0253608	0.50354	-0.0196742	0.603827
VSTM2A	ENSG00000170419	protein_coding	-0.485047	1.79214e-42	-0.507979	4.61999e-47
SZRD1	ENSG00000055070	protein_coding	0.692012	1.36052e-100	0.701719	0
TDGF1P7	ENSG00000269584	processed_pseudogene	0.24986	2.14381e-11	0.257948	4.51204e-12
PHACTR3	ENSG00000087495	protein_coding	-0.412192	5.24118e-30	-0.430462	0
AC005920.1	ENSG00000247011	lncRNA	0.070624	0.0622024	0.093011	0.0139617
LINC01815	ENSG00000235519	lncRNA	-0.0221684	0.558746	-0.0149835	0.692717
MYL12BP1	ENSG00000260490	processed_pseudogene	0.352124	8.36455e-22	0.328686	4.18472e-19
GPSM2	ENSG00000121957	protein_coding	0.0805396	0.0333807	0.0791951	0.0364748
AL158801.2	ENSG00000258413	lncRNA	0.00985515	0.794933	0.00896861	0.813023
LINC01893	ENSG00000264260	lncRNA	-0.0196172	0.604876	-0.0197571	0.602304
AC013356.3	ENSG00000259364	lncRNA	0.0355683	0.348082	0.0478492	0.206726
RBM46	ENSG00000151962	protein_coding	0.262905	1.68985e-12	0.380101	2.05875e-25
SLC20A1	ENSG00000144136	protein_coding	0.376738	5.84026e-25	0.366393	0
NPIPB3	ENSG00000169246	protein_coding	0.252941	1.19174e-11	0.234129	4.30392e-10
ADGRA3	ENSG00000152990	protein_coding	0.0640548	0.0908344	0.0456946	0.22787
POLG	ENSG00000140521	protein_coding	0.0664648	0.0792984	0.0588916	0.120057
ADAMTS7P4	ENSG00000218052	transcribed_unprocessed_pseudogene	0.193984	2.40489e-07	0.27128	3.06646e-13
IGF1R	ENSG00000140443	protein_coding	-0.205815	4.09606e-08	-0.213962	1.23704e-08
AC015813.6	ENSG00000279207	TEC	0.265892	9.25688e-13	0.291115	5.56882e-15
LINC00709	ENSG00000230014	lncRNA	-0.0236215	0.533257	-0.0136271	0.7193
F2RL2	ENSG00000164220	protein_coding	0.406356	3.91501e-29	0.465446	8.108e-39
RNU5A-8P	ENSG00000200972	snRNA	0.202773	6.52348e-08	0.205743	4.14169e-08
ABCC13	ENSG00000243064	transcribed_unprocessed_pseudogene	0.146406	0.000103597	0.140859	0.000188897
AL590666.3	ENSG00000237588	lncRNA	-0.042369	0.263622	-0.062652	0.0981468
FCF1P3	ENSG00000239997	processed_pseudogene	-0.0242283	0.52279	-0.0446671	0.238572
SLA	ENSG00000155926	protein_coding	0.646696	6.39705e-84	0.653298	0
OSGEPL1-AS1	ENSG00000253559	lncRNA	0.0412997	0.275875	0.0426323	0.260593
AC090515.3	ENSG00000259173	processed_pseudogene	0.135073	0.000345437	0.13504	0.000346598
RPL38	ENSG00000172809	protein_coding	0.0179631	0.635666	0.094442	0.0125766
Y_RNA	ENSG00000200494	misc_RNA	0.0254054	0.502789	0.0275083	0.468086
AC005828.5	ENSG00000265971	lncRNA	-0.20209	7.23412e-08	-0.236192	2.64051e-10
PRDM9	ENSG00000164256	protein_coding	0.0398436	0.293173	0.0127071	0.737527
AC022023.1	ENSG00000273904	ribozyme	-0.0210821	0.57818	-0.0162381	0.668458
AC006338.1	ENSG00000278197	unprocessed_pseudogene	0.0388595	0.305267	0.0457739	0.227125
AC006557.6	ENSG00000279352	TEC	-0.0313847	0.407732	-0.0273445	0.470742
AC008264.1	ENSG00000224545	processed_pseudogene	0.150724	6.39312e-05	0.168963	7.18116e-06
PTPN12	ENSG00000127947	protein_coding	0.560867	4.41567e-59	0.558205	0
LINC01285	ENSG00000203650	lncRNA	0.3599	9.0122e-23	0.331514	2.28804e-19
AC133539.1	ENSG00000270385	processed_pseudogene	0.102686	0.00662249	0.110647	0.00342235
RNASE8	ENSG00000173431	protein_coding	0.0498318	0.188511	0.0632206	0.0951283
GRAMD4P5	ENSG00000259089	unprocessed_pseudogene	-0.0317151	0.402811	-0.0196515	0.604245
TBC1D3B	ENSG00000274808	protein_coding	0.117641	0.00185021	0.139785	0.000211683
SNORD114-2	ENSG00000200823	snoRNA	0.0936859	0.0132803	0.0593704	0.117087
AL121781.1	ENSG00000238282	lncRNA	0.0371997	0.326403	0.0320928	0.39723
FGF10	ENSG00000070193	protein_coding	0.0795989	0.0355054	-0.00300745	0.936783
ZNF318	ENSG00000171467	protein_coding	0.0508809	0.179363	0.0432686	0.25354
RHEB	ENSG00000106615	protein_coding	0.393759	2.6293e-27	0.418026	0
RASD2	ENSG00000100302	protein_coding	-0.259167	3.55075e-12	-0.238872	1.86661e-10
OR7A17	ENSG00000185385	protein_coding	0.0369297	0.32993	0.0471049	0.213884
AC025881.1	ENSG00000253499	processed_pseudogene	0.0529004	0.162689	0.0684673	0.070643
RPS4XP22	ENSG00000239830	processed_pseudogene	-0.157849	2.80033e-05	-0.152909	5.08351e-05
PINK1-AS	ENSG00000117242	lncRNA	0.646647	6.64739e-84	0.662914	0
AC008813.1	ENSG00000255875	processed_pseudogene	0.385784	3.43913e-26	0.38597	3.24127e-26
Y_RNA	ENSG00000200998	misc_RNA	0.0431502	0.254911	0.0247178	0.514423
AC011933.1	ENSG00000228007	processed_pseudogene	0.317581	8.04527e-18	0.305066	1.68543e-16
LINC02882	ENSG00000251138	lncRNA	-0.130942	0.000523977	-0.205117	4.56037e-08
PRRT2	ENSG00000167371	protein_coding	-0.353983	4.93761e-22	-0.344788	0
MIR194-1	ENSG00000207624	miRNA	-0.000708467	0.985093	-0.0219345	0.562903
AC027279.4	ENSG00000280190	TEC	0.0907482	0.0164762	0.109825	0.00367083
AC023824.1	ENSG00000260073	lncRNA	0.0590296	0.119208	0.0714752	0.059109
AC016722.2	ENSG00000228925	lncRNA	0.229663	8.30479e-10	0.23921	1.53659e-10
RNU7-126P	ENSG00000238632	snRNA	-0.0319719	0.399011	-0.0334624	0.377382
AC012063.1	ENSG00000227252	lncRNA	-0.0443398	0.242033	-0.0421418	0.266121
LAMTOR5P1	ENSG00000236646	processed_pseudogene	0.324971	1.246e-18	0.354072	4.81504e-22
ZNF350	ENSG00000256683	protein_coding	0.392155	4.43441e-27	0.410807	0
AP001541.1	ENSG00000279295	TEC	-0.0261393	0.490526	-0.0113599	0.764485
TONSL	ENSG00000160949	protein_coding	0.189462	4.59958e-07	0.212481	1.5637e-08
AC138089.1	ENSG00000229255	lncRNA	-0.286791	1.10774e-14	-0.276797	9.64054e-14
KRT8P5	ENSG00000267573	processed_pseudogene	0.144632	0.000125837	0.138506	0.000242153
ICE2P2	ENSG00000242705	processed_pseudogene	0.25352	1.06615e-11	0.252935	1.19311e-11
AC018659.6	ENSG00000277081	misc_RNA
ZNF664	ENSG00000179195	protein_coding	0.174332	3.6031e-06	0.180664	1.61972e-06
AC092035.1	ENSG00000227224	processed_pseudogene	0.21174	1.62108e-08	0.233564	4.20499e-10
SNORA70H	ENSG00000206637	snoRNA	-0.0526888	0.164379	-0.0613366	0.105423
AC005088.1	ENSG00000278586	processed_pseudogene	-0.0433801	0.252386	-0.0419794	0.268042
IL10RA	ENSG00000110324	protein_coding	0.623771	1.60169e-76	0.6284	0
GNAT2	ENSG00000134183	protein_coding	0.024127	0.52453	-0.0056537	0.881473
TYK2	ENSG00000105397	protein_coding	0.274202	1.66687e-13	0.259582	3.94476e-12
PRELID2P1	ENSG00000257336	processed_pseudogene	0.378861	3.02782e-25	0.43479	1.48228e-33
SNORA11D	ENSG00000221475	snoRNA
AC092162.2	ENSG00000230552	lncRNA	-0.319334	5.19244e-18	-0.356717	2.26031e-22
MIR4266	ENSG00000265965	miRNA	-0.00457369	0.903992	-0.000603141	0.987309
AL139220.2	ENSG00000230615	lncRNA	-0.0705746	0.0623862	-0.0653041	0.0846963
ADCY10P1	ENSG00000161912	transcribed_unprocessed_pseudogene	-0.221958	3.07292e-09	-0.244381	6.9185e-11
AC084851.3	ENSG00000276637	unprocessed_pseudogene	-0.0163761	0.66581	-0.0134545	0.722707
AC016903.1	ENSG00000236634	lncRNA	0.00233866	0.950821	0.0112655	0.766384
AC106772.2	ENSG00000250385	lncRNA	-0.0872381	0.0211627	-0.199128	1.12863e-07
FATE1	ENSG00000147378	protein_coding	-0.052457	0.166246	-0.01483	0.695705
AL162464.2	ENSG00000258690	lncRNA	0.0123819	0.744006	0.00662578	0.861285
FAHD2B	ENSG00000144199	protein_coding	0.204285	5.1808e-08	0.186037	7.79644e-07
AC010186.2	ENSG00000256594	transcribed_unprocessed_pseudogene	0.301153	4.23552e-16	0.34526	0
LINC02823	ENSG00000258100	lncRNA	0.0550449	0.146289	0.0953756	0.0117013
ADAM3A	ENSG00000197475	transcribed_unitary_pseudogene	-0.0284967	0.452246	-0.0215705	0.569404
TIPIN	ENSG00000075131	protein_coding	0.363079	3.56061e-23	0.388203	0
AC106883.1	ENSG00000225394	processed_pseudogene	-0.0627163	0.0978015	-0.0834995	0.0273889
RNU6-408P	ENSG00000251719	snRNA	0.0558338	0.140585	0.0553611	0.143982
U3	ENSG00000221461	snoRNA	-0.00141344	0.970265	0.00248503	0.947747
LINC00315	ENSG00000184274	lncRNA	-0.161899	1.72305e-05	-0.13143	0.000499132
AC005775.1	ENSG00000266933	lncRNA	-0.0683017	0.0713283	-0.060028	0.113078
BDH1	ENSG00000161267	protein_coding	0.121677	0.00127799	0.0883689	0.019566
AC103794.1	ENSG00000254878	lncRNA	-0.205103	4.57011e-08	-0.187675	5.91844e-07
PSMB5	ENSG00000100804	protein_coding	-0.0783735	0.0384451	-0.068168	0.0718917
AC134684.1	ENSG00000254796	processed_pseudogene	-0.0297788	0.432154	-0.0333288	0.379291
BOLA3-AS1	ENSG00000225439	lncRNA	-0.128639	0.000657621	-0.137056	0.000285116
LRIG1	ENSG00000144749	protein_coding	-0.167226	8.93543e-06	-0.18898	5.17666e-07
MIR515-1	ENSG00000207616	miRNA	0.00174392	0.963317	0.00197382	0.958485
KCTD1	ENSG00000134504	protein_coding	-0.115432	0.00225493	-0.133449	0.000411985
NR5A2	ENSG00000116833	protein_coding	0.369824	4.7943e-24	0.414004	2.78427e-30
CLBA1	ENSG00000140104	protein_coding	0.296651	1.20207e-15	0.291641	4.95255e-15
NOTCH2	ENSG00000134250	protein_coding	0.42335	1.0022e-31	0.420558	0
IGHV3-21	ENSG00000211947	IG_V_gene	0.231342	6.20489e-10	0.248728	2.65456e-11
RECQL	ENSG00000004700	protein_coding	0.39411	2.3442e-27	0.436979	0
AC012494.2	ENSG00000229494	lncRNA	-0.0242933	0.521674	-0.036371	0.337304
FN3KRP	ENSG00000141560	protein_coding	0.0239665	0.527293	0.0126815	0.737974
AC138904.1	ENSG00000246465	lncRNA	-0.17519	3.22071e-06	-0.187845	5.77843e-07
LINC02533	ENSG00000260239	lncRNA	0.199557	1.05867e-07	0.312773	2.63367e-17
TMOD1	ENSG00000136842	protein_coding	0.113622	0.00264523	0.135267	0.000342613
IGKV2-36	ENSG00000253487	IG_V_pseudogene	0.00621541	0.869797	-0.000556472	0.988291
ELAC2	ENSG00000006744	protein_coding	0.172932	4.32135e-06	0.19173	3.51082e-07
HK2P1	ENSG00000228612	processed_pseudogene	0.629439	2.7105e-78	0.646532	7.26642e-84
AC190387.1	ENSG00000279630	TEC	-0.107924	0.00430967	-0.131753	0.000483275
FXYD6	ENSG00000137726	protein_coding	-0.420224	3.08265e-31	-0.431533	0
RPSAP15	ENSG00000237506	processed_pseudogene	0.368705	6.70771e-24	0.289571	7.8444e-15
AC090517.3	ENSG00000279683	TEC	-0.098929	0.0089121	-0.109269	0.00384812
SPDYE22P	ENSG00000266537	unprocessed_pseudogene	0.0797764	0.0350959	0.0855767	0.0237589
AC018541.1	ENSG00000253300	lncRNA	-0.394825	1.85451e-27	-0.454937	5.93449e-37
MRPL10	ENSG00000159111	protein_coding	-0.231981	5.55107e-10	-0.200139	1.03427e-07
IGLVVI-22-1	ENSG00000253546	IG_V_pseudogene
RPS26P31	ENSG00000235459	processed_pseudogene	0.25678	5.66956e-12	0.271157	3.14529e-13
RASA3-IT1	ENSG00000232487	lncRNA	-0.0778678	0.0397171	-0.0806956	0.0330389
AL365273.1	ENSG00000240527	lncRNA	-0.0762471	0.0440361	-0.100708	0.00775245
AC093775.1	ENSG00000279104	TEC	-0.0875861	0.0206513	-0.143117	0.000148306
AC125603.2	ENSG00000257883	lncRNA	-0.30188	3.57308e-16	-0.3176	8.00725e-18
RN7SL807P	ENSG00000243125	misc_RNA	-0.00430993	0.909505	-0.00128673	0.97293
NCAPH2	ENSG00000025770	protein_coding	-0.211093	1.79611e-08	-0.19818	1.38133e-07
RPL21P132	ENSG00000183911	processed_pseudogene	0.115538	0.00223386	0.123203	0.0011079
PAQR3	ENSG00000163291	protein_coding	0.307752	8.87942e-17	0.274516	1.96618e-13
DPYSL3	ENSG00000113657	protein_coding	0.103262	0.00632282	0.111015	0.00333136
AP000785.1	ENSG00000254933	lncRNA	0.0292646	0.440149	-0.0597587	0.114707
Y_RNA	ENSG00000222658	misc_RNA	0.033601	0.375409	0.0218093	0.565135
AC073651.2	ENSG00000256627	processed_pseudogene	-0.0143109	0.705853	-0.000795637	0.983259
MIR607	ENSG00000207976	miRNA	-0.0914929	0.015608	-0.116643	0.00202403
LINC01856	ENSG00000237574	lncRNA	-0.183302	1.08555e-06	-0.201024	8.49666e-08
AL355877.1	ENSG00000270733	processed_pseudogene	0.0724947	0.0555722	0.101686	0.0071738
AL139039.3	ENSG00000237685	lncRNA	0.10257	0.00668434	0.101894	0.00705575
AC012103.1	ENSG00000253376	lncRNA	-0.17005	6.25543e-06	-0.0220637	0.560606
APBA2	ENSG00000034053	protein_coding	-0.222495	2.80946e-09	-0.24283	9.17053e-11
ANTXR2	ENSG00000163297	protein_coding	0.589982	1.11795e-66	0.612241	0
MICOS10	ENSG00000173436	protein_coding	0.382362	1.01445e-25	0.39297	0
RNU6-1000P	ENSG00000212368	snRNA	0.00979316	0.796195	0.0101555	0.788829
RNU6-447P	ENSG00000222225	snRNA	-0.0391654	0.301473	-0.0431328	0.255103
GLRXP2	ENSG00000258544	processed_pseudogene	0.219307	4.76819e-09	0.232123	5.41458e-10
SERPINI1	ENSG00000163536	protein_coding	-0.301722	3.70722e-16	-0.313344	2.9312e-17
AP002802.2	ENSG00000270701	processed_pseudogene	-0.0719895	0.0573023	-0.0761928	0.0441874
CDKN2A-DT	ENSG00000224854	lncRNA	0.21778	6.12564e-09	0.0653992	0.0842436
AL353622.2	ENSG00000271398	lncRNA	0.079306	0.0361901	0.0774137	0.0408894
AL355375.2	ENSG00000262566	processed_pseudogene	0.0785949	0.0378993	0.0632564	0.0949409
AC139769.3	ENSG00000277493	unprocessed_pseudogene	0.0861719	0.0227987	0.0339156	0.370953
UBE2J1	ENSG00000198833	protein_coding	0.27781	7.77276e-14	0.302734	3.89219e-16
THOC1	ENSG00000079134	protein_coding	0.0789988	0.0369202	0.0556172	0.142105
EOMES	ENSG00000163508	protein_coding	0.335944	7.09614e-20	0.402324	1.53474e-28
AP003385.1	ENSG00000227834	processed_pseudogene	0.13501	0.000347659	0.13842	0.000244343
AC026367.1	ENSG00000270482	lncRNA	0.189864	4.3446e-07	0.180079	1.68208e-06
AL133467.1	ENSG00000258572	lncRNA	-0.201188	8.28965e-08	-0.225374	1.73059e-09
DOCK9-DT	ENSG00000260992	lncRNA	0.0691386	0.0679208	0.102182	0.00689566
AC011511.1	ENSG00000167807	protein_coding	-0.0529616	0.162203	-0.0685014	0.0705095
LINC02358	ENSG00000251256	lncRNA	0.0226323	0.550545	-0.0103059	0.785778
MIR4672	ENSG00000263979	miRNA	0.0770233	0.0419207	0.0604714	0.110437
AC105129.3	ENSG00000270690	processed_pseudogene	0.0541408	0.153043	0.0619817	0.101803
VN1R65P	ENSG00000260883	unitary_pseudogene	0.0228054	0.5475	0.0261496	0.490354
ELAPOR1	ENSG00000116299	protein_coding	-0.0273045	0.471391	0.0298777	0.430532
AC093157.3	ENSG00000252765	scaRNA	-0.00236038	0.950365	-0.0138903	0.714113
AF001548.2	ENSG00000263335	lncRNA	0.242146	9.01161e-11	0.232181	6.03484e-10
AL355314.1	ENSG00000223800	lncRNA	-0.0114864	0.76194	-0.0388424	0.30548
RN7SL823P	ENSG00000263595	misc_RNA	0.0494017	0.192358	0.0366286	0.333892
RNU2-54P	ENSG00000222231	snRNA	0.00573839	0.879711	0.00648542	0.864194
H3C7	ENSG00000277775	protein_coding	0.245299	5.04015e-11	0.404821	6.60113e-29
REM2	ENSG00000139890	protein_coding	0.0990989	0.00879499	0.0794764	0.0358132
NTN5	ENSG00000142233	protein_coding	0.179771	1.75323e-06	0.186944	6.87602e-07
MZT2B	ENSG00000152082	protein_coding	0.0357641	0.345433	0.0724479	0.0557451
FAM90A26	ENSG00000229924	protein_coding	-0.261181	2.38352e-12	-0.246895	3.74419e-11
HMGB1P23	ENSG00000253770	processed_pseudogene	0.0374291	0.323427	0.0256561	0.498582
PPIAP2	ENSG00000227379	processed_pseudogene	0.3243	1.47917e-18	0.329376	3.99906e-19
IFNA16	ENSG00000147885	protein_coding	0.00865967	0.819351	-0.00649058	0.864087
AC008572.1	ENSG00000253613	lncRNA	-0.151585	5.79714e-05	-0.103478	0.00621347
Y_RNA	ENSG00000201277	misc_RNA	0.0236407	0.532925	0.0201133	0.595773
AC117490.1	ENSG00000225240	unprocessed_pseudogene	0.0207504	0.584176	0.00437751	0.908092
PTMAP6	ENSG00000237000	processed_pseudogene	0.0786889	0.0376694	0.0562777	0.137451
RNY4P34	ENSG00000201649	misc_RNA	0.0449431	0.23568	0.0282949	0.455455
AC107871.1	ENSG00000260007	protein_coding	0.0758771	0.0450758	0.0588601	0.120274
MCL1	ENSG00000143384	protein_coding	0.505939	1.22239e-46	0.503441	0
RPS27P1	ENSG00000223876	processed_pseudogene	-0.049907	0.187843	-0.0589223	0.119882
ZNF630-AS1	ENSG00000277541	lncRNA	-0.047778	0.207403	-0.0480482	0.204843
LRRC26	ENSG00000184709	protein_coding	-0.220399	3.98168e-09	-0.240344	1.25139e-10
POPDC3	ENSG00000132429	protein_coding	0.00813767	0.830069	-0.00310923	0.934632
MIR3156-1	ENSG00000263476	miRNA
IFNWP2	ENSG00000237691	unprocessed_pseudogene	-0.211809	1.60322e-08	-0.170463	5.93467e-06
RPL5P23	ENSG00000240395	processed_pseudogene	0.386589	2.66157e-26	0.393472	2.88789e-27
ACTL7A	ENSG00000187003	protein_coding	0.0578513	0.126773	0.018349	0.628423
AC027130.1	ENSG00000261195	lncRNA	-0.551251	9.82546e-57	-0.571232	1.06508e-61
AL160237.2	ENSG00000258887	unprocessed_pseudogene	-0.0331704	0.381562	-0.0261192	0.490859
AL691432.1	ENSG00000269737	transcribed_processed_pseudogene	0.201377	8.05765e-08	0.223791	2.50311e-09
G2E3	ENSG00000092140	protein_coding	0.161008	1.91925e-05	0.145489	0.00011645
ULK1	ENSG00000177169	protein_coding	-0.120271	0.00145557	-0.149109	7.80949e-05
TLK1P1	ENSG00000226783	processed_pseudogene	0.322867	2.13032e-18	0.315545	1.33286e-17
EXTL2	ENSG00000162694	protein_coding	0.489091	2.94645e-43	0.50099	0
PBX1	ENSG00000185630	protein_coding	-0.0917821	0.0152818	-0.0859177	0.0232303
RNA5SP462	ENSG00000252539	rRNA_pseudogene	-0.063458	0.0938901	-0.0476657	0.208474
AL450472.1	ENSG00000229015	transcribed_unprocessed_pseudogene	-0.0179728	0.635483	-0.0421501	0.266099
IGHV3OR16-10	ENSG00000233732	IG_V_gene	0.0662134	0.080443	0.0704653	0.062794
KRT18P56	ENSG00000249668	processed_pseudogene	0.0469951	0.214955	0.105743	0.00516537
A2ML1	ENSG00000166535	protein_coding	-0.0182974	0.62939	-0.0543377	0.151519
RNU6-242P	ENSG00000207087	snRNA	0.112248	0.00298154	0.0938635	0.0131059
COL19A1	ENSG00000082293	protein_coding	0.00864737	0.819603	-0.0329178	0.3852
AC099794.1	ENSG00000234318	lncRNA	0.302221	3.29816e-16	0.332235	1.89352e-19
PNMA6A	ENSG00000235961	protein_coding	-0.341546	1.57064e-20	-0.394359	0
AC027575.2	ENSG00000278107	lncRNA	0.267178	7.12755e-13	0.26612	1.0861e-12
Y_RNA	ENSG00000207196	misc_RNA	-0.0913336	0.0157903	-0.0889843	0.0187034
RN7SL300P	ENSG00000265813	misc_RNA	0.196396	1.69107e-07	0.22619	1.50648e-09
TCTE1	ENSG00000146221	protein_coding	-0.344968	6.15576e-21	-0.403905	0
RNU6-564P	ENSG00000222915	snRNA	0.119839	0.00151465	0.125308	0.000907416
SLC35D3	ENSG00000182747	protein_coding	-0.298773	7.36914e-16	-0.351024	1.14075e-21
AF274858.1	ENSG00000260081	transcribed_processed_pseudogene	-0.0883041	0.0196301	-0.0724699	0.0556707
EP400	ENSG00000183495	protein_coding	-0.0277838	0.463641	-0.0373114	0.324868
FCRL1	ENSG00000163534	protein_coding	0.154195	4.29587e-05	0.203615	5.73905e-08
NDST1-AS1	ENSG00000254333	lncRNA	-0.143522	0.000141967	-0.121457	0.00130436
AP001207.3	ENSG00000254024	lncRNA	0.148887	7.8637e-05	0.0806172	0.0332103
RNA5SP434	ENSG00000252456	rRNA_pseudogene	0.0228475	0.546761	0.00674366	0.858842
LINC01732	ENSG00000237292	lncRNA	-0.0496718	0.189936	-0.0969812	0.0103573
AC009930.1	ENSG00000253489	lncRNA	0.021862	0.564196	0.0297954	0.431898
ADAMTSL4	ENSG00000143382	protein_coding	0.609396	3.44783e-72	0.630963	0
C19orf73	ENSG00000221916	protein_coding	-0.0545823	0.149716	-0.0490954	0.195083
SORBS2	ENSG00000154556	protein_coding	-0.119589	0.00154978	-0.092879	0.0141237
BTF3P12	ENSG00000213003	processed_pseudogene	0.359185	1.10913e-22	0.332186	1.91827e-19
TRMT44	ENSG00000155275	protein_coding	0.267954	6.08196e-13	0.283945	2.67968e-14
ZNF486	ENSG00000256229	protein_coding	0.235114	3.19805e-10	0.256321	7.40786e-12
ZC3H8	ENSG00000144161	protein_coding	-0.336974	5.39043e-20	-0.352328	0
AC084116.3	ENSG00000253530	lncRNA	-0.118689	0.00168244	-0.160119	2.13613e-05
DENND1A	ENSG00000119522	protein_coding	0.185766	7.72586e-07	0.168612	7.74011e-06
GBP5	ENSG00000154451	protein_coding	0.52753	2.93286e-51	0.619019	0
AC006213.3	ENSG00000267191	lncRNA	-0.0416851	0.271415	-0.00634499	0.867107
AC093162.1	ENSG00000246575	unprocessed_pseudogene	0.407994	2.23499e-29	0.410343	9.95379e-30
AC090948.2	ENSG00000272498	lncRNA	0.122043	0.00123516	0.144313	0.000130292
MIR378C	ENSG00000264803	miRNA	0.0328997	0.385462	0.0405104	0.285163
RARRES1	ENSG00000118849	protein_coding	0.358139	1.5009e-22	0.30527	2.13048e-16
MTND4P10	ENSG00000226663	processed_pseudogene	-0.025173	0.506706	-0.0348391	0.358061
AC119751.4	ENSG00000250753	processed_pseudogene	-0.0171949	0.650187	0.0243904	0.520012
POM121L6P	ENSG00000243307	processed_pseudogene	0.0832831	0.0277931	0.0690994	0.0680774
PRPH2	ENSG00000112619	protein_coding	-0.209595	2.27437e-08	-0.140785	0.00019039
AC007611.1	ENSG00000260086	lncRNA	0.200067	9.80903e-08	0.210164	2.24901e-08
KRTAP19-1	ENSG00000184351	protein_coding	0.0699071	0.0649107	0.0597617	0.114689
AC097375.3	ENSG00000251249	lncRNA	0.00293202	0.938365	-0.0496352	0.190262
BX322557.1	ENSG00000229382	lncRNA	-0.0857566	0.0234649	-0.0840605	0.0263643
ACTBP14	ENSG00000229001	processed_pseudogene	0.420986	2.34658e-31	0.404106	8.41064e-29
AC027682.5	ENSG00000261396	lncRNA	0.0673812	0.0752363	0.0566281	0.135015
ENTPD6	ENSG00000197586	protein_coding	-0.246967	3.69402e-11	-0.260739	3.14823e-12
AC024267.3	ENSG00000264304	lncRNA	0.176083	2.86416e-06	0.195511	1.92541e-07
C15orf32	ENSG00000183643	lncRNA	0.0736446	0.0517965	0.065953	0.081643
AC092660.1	ENSG00000234877	lncRNA	0.0197925	0.601652	0.01483	0.695706
CFB	ENSG00000243649	protein_coding	0.484708	2.08305e-42	0.491699	0
LINC01626	ENSG00000223765	lncRNA	-0.0969299	0.010398	-0.108877	0.00397783
RRS1-AS1	ENSG00000246145	lncRNA	0.0248949	0.511413	0.00356607	0.925073
STMP1	ENSG00000243317	protein_coding	0.554608	1.51899e-57	0.584884	0
RNU6-337P	ENSG00000212545	snRNA	-0.042924	0.257413	-0.0563597	0.136878
ANAPC1	ENSG00000153107	protein_coding	0.2043	5.16893e-08	0.211624	1.78956e-08
AL031670.1	ENSG00000275582	lncRNA	0.0486471	0.199248	0.0394475	0.298002
RNU6-390P	ENSG00000252068	snRNA	0.0443092	0.242359	0.0290876	0.442921
HSPA8P7	ENSG00000224773	processed_pseudogene	0.390209	8.33116e-27	0.337981	4.11569e-20
AC104462.2	ENSG00000238224	lncRNA	-0.0233784	0.537481	-0.0375625	0.321705
CDO1	ENSG00000129596	protein_coding	0.26717	7.13812e-13	0.300243	6.97656e-16
AL358335.1	ENSG00000258750	processed_pseudogene	0.0517283	0.172218	0.0604595	0.110507
AC093535.2	ENSG00000279118	TEC	-0.0234576	0.536103	-0.0242973	0.521514
PCDH11X	ENSG00000102290	protein_coding	-0.217375	6.54519e-09	-0.257972	4.49063e-12
LINC02351	ENSG00000277987	lncRNA	-0.0839509	0.0265618	-0.122952	0.00113434
ASGR1	ENSG00000141505	protein_coding	-0.402506	1.44348e-28	-0.374976	0
OR4C2P	ENSG00000182565	unprocessed_pseudogene	-0.00283079	0.940489	0.0132594	0.726567
AC013738.1	ENSG00000252888	snoRNA	-0.0186801	0.622238	-0.014255	0.706949
TNPO3	ENSG00000064419	protein_coding	0.16198	1.70626e-05	0.203321	6.42463e-08
IQCJ	ENSG00000214216	protein_coding	-0.20815	2.85155e-08	-0.249815	2.16192e-11
PIGO	ENSG00000165282	protein_coding	0.282705	2.71128e-14	0.252521	1.52729e-11
MIR6134	ENSG00000277569	miRNA
AL022334.1	ENSG00000233388	processed_pseudogene	0.0717201	0.0582429	0.0789797	0.0369661
AC243961.1	ENSG00000228229	lncRNA	-0.0719292	0.0575116	-0.0564677	0.136126
NDUFA3	ENSG00000170906	protein_coding	0.31658	1.03172e-17	0.363298	0
POC1B-AS1	ENSG00000270344	lncRNA	0.0912194	0.0159221	0.0960158	0.011172
SMAD9-IT1	ENSG00000236711	lncRNA	-0.220782	3.73697e-09	-0.217338	6.58466e-09
CTXND1	ENSG00000259417	protein_coding	0.0616733	0.103521	0.0581654	0.1247
RNU1-11P	ENSG00000206702	snRNA	0.0997375	0.00836703	0.105839	0.0051248
AC087477.3	ENSG00000259312	lncRNA	0.000646777	0.986391	-0.0182431	0.630407
LINC02485	ENSG00000248456	lncRNA	0.174056	3.73468e-06	0.111975	0.00305281
RN7SKP112	ENSG00000223145	misc_RNA	0.0284291	0.453319	0.00457571	0.90395
AL161891.1	ENSG00000276672	lncRNA	0.0388154	0.305818	0.0625632	0.0986174
MIR2115	ENSG00000252466	miRNA	0.0252451	0.505489	0.00667549	0.860254
CFAP298-TCP10L	ENSG00000265590	protein_coding	-0.0940774	0.0128986	-0.116954	0.00196835
RNU4-72P	ENSG00000222686	snRNA	0.0473179	0.211817	0.0460308	0.224525
NCF1B	ENSG00000182487	transcribed_unprocessed_pseudogene	0.63756	6.75896e-81	0.671209	0
PAICSP5	ENSG00000229877	processed_pseudogene	0.21006	2.11393e-08	0.143919	0.000135979
AC012354.5	ENSG00000276229	misc_RNA
RNA5SP113	ENSG00000222418	rRNA_pseudogene	-0.0214869	0.570901	-0.0334587	0.377436
NR6A1	ENSG00000148200	protein_coding	0.125005	0.000934043	0.11743	0.00189721
XRCC6P1	ENSG00000237417	processed_pseudogene	0.408058	2.18642e-29	0.391663	5.20303e-27
PTPN2P2	ENSG00000224117	processed_pseudogene	0.217209	6.72452e-09	0.203205	6.10846e-08
RNA5SP284	ENSG00000207277	rRNA_pseudogene	0.2461	4.34272e-11	0.214362	1.06613e-08
SNORA52	ENSG00000199785	snoRNA
Y_RNA	ENSG00000206734	misc_RNA	0.118181	0.00176187	0.12004	0.00148689
AP000943.2	ENSG00000255929	lncRNA	-0.148265	8.42996e-05	-0.18024	1.64583e-06
RN7SKP123	ENSG00000222664	misc_RNA	0.0401616	0.289335	0.0372445	0.325822
AC021483.2	ENSG00000261229	lncRNA	0.352597	7.31648e-22	0.385432	3.84639e-26
MARVELD1	ENSG00000155254	protein_coding	0.581045	2.89671e-64	0.59275	0
AC004057.1	ENSG00000196656	transcribed_processed_pseudogene	0.367665	9.15523e-24	0.30499	1.71603e-16
AL162740.1	ENSG00000207022	snoRNA	0.0169687	0.654487	0.00316775	0.933421
CPT2	ENSG00000157184	protein_coding	0.594655	5.70233e-68	0.595951	0
AC019070.1	ENSG00000212181	snoRNA	0.00952516	0.801654	0.0181505	0.632144
AC122129.1	ENSG00000197815	lncRNA	-0.145883	0.000109735	-0.158397	2.6861e-05
AC104843.2	ENSG00000231139	unprocessed_pseudogene	0.230965	6.62572e-10	0.234494	3.56861e-10
Y_RNA	ENSG00000207438	misc_RNA	0.0615154	0.10441	0.0536613	0.156718
H3P9	ENSG00000227430	processed_pseudogene	0.0354095	0.350239	0.0155427	0.681863
AC135048.3	ENSG00000275263	lncRNA	-0.140687	0.000192386	-0.126869	0.000787893
Y_RNA	ENSG00000206713	misc_RNA	0.0347876	0.358772	0.0233639	0.537733
AL358033.1	ENSG00000252537	snoRNA	-0.0624815	0.0990669	-0.0780581	0.0392344
PI4K2A	ENSG00000155252	protein_coding	0.131385	0.000501355	0.102291	0.00685646
AC084149.1	ENSG00000230968	lncRNA	-0.0197723	0.602024	-0.0216385	0.568187
Y_RNA	ENSG00000274603	misc_RNA	0.037566	0.32166	0.0171228	0.651556
C14orf93	ENSG00000100802	protein_coding	0.0497493	0.189244	0.0356511	0.346872
PPP1R1AP2	ENSG00000261084	processed_pseudogene	0.0398993	0.292499	0.0505579	0.182143
NREP	ENSG00000134986	protein_coding	0.0814701	0.0313867	0.0730288	0.0538063
MAFK	ENSG00000198517	protein_coding	0.346088	4.51996e-21	0.341868	0
LINC02726	ENSG00000255193	lncRNA	0.0063195	0.867636	0.0148097	0.696102
PLCD4	ENSG00000115556	protein_coding	-0.112304	0.00296721	-0.099716	0.00840343
STK35	ENSG00000125834	protein_coding	0.253412	1.08866e-11	0.257488	5.91886e-12
KIF1B	ENSG00000054523	protein_coding	-0.013335	0.725071	-0.0255632	0.500045
AL031587.2	ENSG00000233739	lncRNA	0.274567	1.54371e-13	0.270443	3.64621e-13
RNA5SP115	ENSG00000223092	rRNA_pseudogene	0.0708372	0.0614155	0.057076	0.13195
LINC02386	ENSG00000257756	lncRNA	-0.00120786	0.974588	-0.0331971	0.381179
AL138781.1	ENSG00000275329	lncRNA	-0.132867	0.000432166	-0.140725	0.000191613
FAT3	ENSG00000165323	protein_coding	-0.112692	0.00286878	-0.117526	0.00188083
MIR520G	ENSG00000207799	miRNA	-0.0500791	0.186324	-0.0391583	0.30156
SIPA1	ENSG00000213445	protein_coding	0.653444	3.20052e-86	0.680059	0
AC124312.2	ENSG00000257647	lncRNA	-0.320796	3.59694e-18	-0.345988	0
LDHBP3	ENSG00000248950	processed_pseudogene	-0.0886326	0.0191776	-0.137551	0.00026753
Y_RNA	ENSG00000238943	misc_RNA	0.0178619	0.63757	0.0239679	0.52727
AC134043.1	ENSG00000252458	snoRNA	-0.0338578	0.371769	-0.0484681	0.200908
AC025857.1	ENSG00000255144	unprocessed_pseudogene	0.132985	0.000427022	0.128771	0.000649169
CDK2AP2P2	ENSG00000237451	processed_pseudogene	-0.00497201	0.895677	0.00544386	0.885812
PTGR1	ENSG00000106853	protein_coding	0.496593	9.69651e-45	0.483315	0
RPS24	ENSG00000138326	protein_coding	-0.318854	5.85622e-18	-0.301549	5.14279e-16
RPS3AP22	ENSG00000240083	processed_pseudogene	0.272462	2.39828e-13	0.253192	1.13559e-11
MFN2	ENSG00000116688	protein_coding	0.402874	1.2752e-28	0.381116	0
MTOR-AS1	ENSG00000225602	lncRNA	0.0920718	0.0149612	0.119483	0.00156484
RBMS2	ENSG00000076067	protein_coding	0.401445	2.06248e-28	0.411038	0
LSAMP	ENSG00000185565	protein_coding	-0.254583	8.68591e-12	-0.253258	1.32864e-11
GCK	ENSG00000106633	protein_coding	0.421912	1.68296e-31	0.449391	0
KLF7P1	ENSG00000240704	processed_pseudogene	0.139146	0.000226422	0.172148	4.78169e-06
AC020663.1	ENSG00000266994	lncRNA	0.158978	2.44871e-05	0.162117	1.67821e-05
RPL9	ENSG00000163682	protein_coding	0.187154	6.3662e-07	0.216174	8.68934e-09
GPR171	ENSG00000174946	protein_coding	0.354384	4.40581e-22	0.401597	1.95989e-28
MIRLET7E	ENSG00000198972	miRNA
AC011558.1	ENSG00000279753	TEC
RXRB	ENSG00000204231	protein_coding	-0.20624	3.83609e-08	-0.207518	3.38897e-08
ABHD5	ENSG00000011198	protein_coding	0.364629	2.25571e-23	0.341238	0
AL049812.1	ENSG00000223651	processed_pseudogene	-0.0128681	0.734326	-0.047417	0.210861
CREG1	ENSG00000143162	protein_coding	0.493304	4.37765e-44	0.519766	0
AL031773.1	ENSG00000232529	lncRNA	-0.0344498	0.36346	-0.104787	0.00558642
ZDHHC20P1	ENSG00000233916	processed_pseudogene	0.270286	3.76625e-13	0.262493	1.83515e-12
AL355483.2	ENSG00000232762	lncRNA	-0.0661107	0.0809147	-0.056615	0.135105
GCNT2	ENSG00000111846	protein_coding	-0.242552	8.36565e-11	-0.169462	6.95537e-06
AC079466.1	ENSG00000266976	lncRNA	0.256723	5.73334e-12	0.356977	2.09784e-22
POLR2I	ENSG00000105258	protein_coding	0.343431	9.38803e-21	0.373304	0
AP001059.2	ENSG00000278158	lncRNA	0.0782939	0.0386429	0.0776341	0.0403168
SNRNP35	ENSG00000184209	protein_coding	-0.117612	0.00185502	-0.0862903	0.0226376
AC011487.4	ENSG00000274892	unprocessed_pseudogene	-0.178819	1.992e-06	-0.18608	7.39595e-07
LIMD2	ENSG00000136490	protein_coding	0.378488	3.39948e-25	0.437368	0
DCAF7	ENSG00000136485	protein_coding	0.0339867	0.36995	0.0273388	0.47074
AC092999.1	ENSG00000279311	TEC	0.0501777	0.185458	0.044823	0.236935
AC073575.1	ENSG00000258323	lncRNA	-0.10806	0.00426078	-0.123957	0.00103184
ADAMTSL4-AS2	ENSG00000237781	lncRNA	0.363753	2.92087e-23	0.369824	4.79431e-24
AC245140.2	ENSG00000280195	lncRNA	0.100885	0.00764473	0.10331	0.00631849
AC092905.1	ENSG00000244561	processed_pseudogene	0.0385899	0.308637	0.0126809	0.738048
RHOC	ENSG00000155366	protein_coding	0.586878	7.85719e-66	0.606133	0
MIR378A	ENSG00000199047	miRNA	-0.0509941	0.178397	-0.0773406	0.0410809
MIR548U	ENSG00000212017	miRNA	0.0174872	0.644645	0.0274155	0.46959
MIR421	ENSG00000202566	miRNA	-0.103267	0.00632025	-0.0765608	0.0431707
CDON	ENSG00000064309	protein_coding	-0.0188339	0.619375	-0.0413464	0.275256
AC010480.1	ENSG00000279883	TEC	0.0348665	0.357682	0.0307744	0.416915
RIPPLY3	ENSG00000183145	protein_coding	0.261283	2.33562e-12	0.3337	1.28713e-19
CDS2	ENSG00000101290	protein_coding	-0.163354	1.44312e-05	-0.194561	2.33998e-07
SACS-AS1	ENSG00000229558	lncRNA	0.0445101	0.240227	0.0330794	0.382871
AC104308.1	ENSG00000226489	processed_pseudogene	0.195111	2.04134e-07	0.201983	7.35293e-08
LRRC32	ENSG00000137507	protein_coding	0.36489	2.08814e-23	0.36225	0
RCN1P1	ENSG00000215477	processed_pseudogene	0.336866	5.54795e-20	0.334	1.18899e-19
AC105339.5	ENSG00000279758	TEC	-0.00298747	0.937202	0.00749169	0.843377
AL590704.1	ENSG00000219409	processed_pseudogene	0.0778143	0.0398538	0.0716204	0.0585942
ATP5F1AP3	ENSG00000263232	processed_pseudogene	0.352035	8.57717e-22	0.335455	8.08257e-20
DCP2	ENSG00000172795	protein_coding	0.256009	6.58823e-12	0.264241	1.57925e-12
RPL31P17	ENSG00000235225	processed_pseudogene	0.255361	7.47249e-12	0.242027	9.20996e-11
SNORD93	ENSG00000221740	snoRNA	0.2643	1.27701e-12	0.255766	6.90754e-12
MIR3665	ENSG00000266325	miRNA
BPIFA1	ENSG00000198183	protein_coding	-0.0366984	0.33297	-0.0673634	0.0753135
AC091564.6	ENSG00000255680	lncRNA	0.123401	0.00108747	0.109339	0.00382559
LINC01615	ENSG00000223485	lncRNA	0.231663	5.8677e-10	0.218481	5.46188e-09
AC008837.2	ENSG00000248928	processed_pseudogene	0.0145581	0.701015	0.0198322	0.600923
HBZ	ENSG00000130656	protein_coding	0.0981947	0.00943438	0.0945152	0.0124832
TRMT2B-AS1	ENSG00000225839	lncRNA	0.0833905	0.0275918	0.0639314	0.09146
RN7SL818P	ENSG00000274234	misc_RNA	0.0165469	0.662539	0.022088	0.560173
AL646090.1	ENSG00000223504	lncRNA	0.0692529	0.0674662	0.0922796	0.0147347
CALHM2	ENSG00000138172	protein_coding	0.473256	3.02484e-40	0.496018	0
UQCRC1	ENSG00000010256	protein_coding	-0.0767061	0.0427745	-0.0811049	0.0321806
RNU6-744P	ENSG00000202427	snRNA	0.148166	8.52309e-05	0.111655	0.00313836
AC005899.5	ENSG00000266385	lncRNA	-0.142235	0.000163084	-0.148073	8.61168e-05
KRT8P41	ENSG00000213538	processed_pseudogene	0.0884114	0.0194813	0.0854682	0.0239375
MIR596	ENSG00000207826	miRNA	-0.00628553	0.868341	-0.020725	0.584637
OR8D1	ENSG00000196341	protein_coding	-0.000890727	0.981259	-0.0227494	0.548484
CICP11	ENSG00000237799	processed_pseudogene	0.139137	0.000226629	0.156347	3.34258e-05
LINC00972	ENSG00000225128	lncRNA	0.0674033	0.0751405	0.0422918	0.264493
ZMYND10	ENSG00000004838	protein_coding	0.293604	2.41007e-15	0.260651	3.20268e-12
CENPE	ENSG00000138778	protein_coding	0.417783	7.35108e-31	0.445057	0
EIF2AK2	ENSG00000055332	protein_coding	0.207486	3.16247e-08	0.203153	6.58911e-08
AC022206.1	ENSG00000240419	processed_pseudogene	0.0607809	0.108622	0.0633499	0.0944522
DPEP2NB	ENSG00000263201	protein_coding	0.00633842	0.867244	0.0112042	0.767619
LRRIQ4	ENSG00000188306	protein_coding	0.0409321	0.280174	0.0571205	0.131649
NQO2-AS1	ENSG00000224846	lncRNA	0.242282	8.78883e-11	0.199681	1.03935e-07
PRICKLE3	ENSG00000012211	protein_coding	0.597789	7.54108e-69	0.600857	0
MIRLET7F2	ENSG00000208012	miRNA	-0.009476	0.802657	-0.013524	0.721334
ENDOV	ENSG00000173818	protein_coding	-0.277012	9.20933e-14	-0.298666	1.00571e-15
SMIM23	ENSG00000185662	protein_coding	0.151215	6.04683e-05	0.155741	3.58848e-05
BEND2	ENSG00000177324	protein_coding	0.0663991	0.079596	0.10504	0.00547221
INTS4	ENSG00000149262	protein_coding	0.00614991	0.871157	0.0020087	0.957742
RNA5SP112	ENSG00000251746	rRNA_pseudogene	-0.0563257	0.137115	-0.077908	0.0396147
AC092353.1	ENSG00000251391	lncRNA	0.00990812	0.793856	-0.0137593	0.716693
TXNP4	ENSG00000262519	processed_pseudogene	0.215601	8.73131e-09	0.209491	2.31204e-08
SNORD60	ENSG00000206630	snoRNA	0.020158	0.594957	0.041366	0.275103
MINDY1	ENSG00000143409	protein_coding	-0.133023	0.000425425	-0.142619	0.00015882
XDH	ENSG00000158125	protein_coding	0.16923	6.94252e-06	0.194874	2.11288e-07
SMG6-IT1	ENSG00000278941	TEC	0.0420175	0.267608	0.0173962	0.646368
YAP1P1	ENSG00000220494	processed_pseudogene	0.082787	0.0287394	0.0911874	0.0159592
AP000766.1	ENSG00000261098	lncRNA	-0.348413	2.36985e-21	-0.357773	0
INKA1	ENSG00000185614	protein_coding	0.33732	4.91363e-20	0.357342	0
AL592164.1	ENSG00000261435	lncRNA	0.0687537	0.0694708	0.0977862	0.00973652
ZDHHC20	ENSG00000180776	protein_coding	0.0720167	0.057208	0.0517625	0.171893
AC025594.1	ENSG00000224163	unprocessed_pseudogene	0.391555	5.3889e-27	0.439813	2.21347e-34
AC020914.2	ENSG00000268839	unprocessed_pseudogene	0.0355901	0.347786	0.0453637	0.231321
RPS15AP18	ENSG00000242979	processed_pseudogene	0.0155831	0.681082	0.0223236	0.555997
LINC02812	ENSG00000230138	lncRNA	0.342459	1.2246e-20	0.354514	4.24463e-22
AC138956.1	ENSG00000250909	lncRNA	0.158809	2.4983e-05	0.144188	0.000132068
RNA5SP486	ENSG00000251770	rRNA_pseudogene	0.0407147	0.282739	0.0456634	0.22825
ANKRD42	ENSG00000137494	protein_coding	0.265801	9.42932e-13	0.269732	5.24525e-13
SLC43A2	ENSG00000167703	protein_coding	0.237827	1.97093e-10	0.246631	4.58048e-11
AC104785.1	ENSG00000270720	lncRNA	-0.157692	2.85261e-05	-0.170108	6.41067e-06
IMP3P1	ENSG00000230589	processed_pseudogene	-0.0228919	0.545982	-0.0170137	0.653631
AL359881.3	ENSG00000270171	lncRNA	-0.218091	5.82233e-09	-0.231568	5.9656e-10
RN7SL531P	ENSG00000264071	misc_RNA	0.0893302	0.0182471	0.0828515	0.0286149
MIR6777	ENSG00000274111	miRNA	0.0368336	0.331191	0.0192069	0.612452
AL158829.1	ENSG00000232939	lncRNA	0.157991	2.75362e-05	0.141212	0.000181945
AC104687.1	ENSG00000242727	processed_pseudogene	-0.0159394	0.674203	-0.041452	0.274106
RTEL1-TNFRSF6B	ENSG00000026036	protein_coding	-0.027741	0.464329	-0.0347086	0.359776
Z84468.1	ENSG00000281732	lncRNA	-0.107802	0.00435415	-0.164637	1.23273e-05
TMEM232	ENSG00000186952	protein_coding	0.108593	0.00407448	0.0805051	0.0334801
AL137779.3	ENSG00000259161	processed_pseudogene	0.0648192	0.087038	0.0441723	0.243818
C9orf78	ENSG00000136819	protein_coding	0.108771	0.00401373	0.132867	0.000436795
STATH	ENSG00000126549	protein_coding	-0.0310509	0.41274	0.0102228	0.787463
AC012306.2	ENSG00000272667	lncRNA	0.182423	1.22407e-06	0.177503	2.46609e-06
BMP8A	ENSG00000183682	protein_coding	0.197243	1.49272e-07	0.172565	4.6874e-06
TRBV6-5	ENSG00000211721	TR_V_gene	0.226388	1.45671e-09	0.222646	2.73959e-09
SMARCD1	ENSG00000066117	protein_coding	0.0741811	0.0501094	0.0821604	0.0299985
TRIM60P17	ENSG00000223558	processed_pseudogene	-0.385468	3.80291e-26	-0.406839	3.31938e-29
ABCC1	ENSG00000103222	protein_coding	0.524548	1.33423e-50	0.539455	0
AC119868.1	ENSG00000264845	transcribed_processed_pseudogene	-0.0599071	0.113807	-0.133906	0.000389065
ALG1L8P	ENSG00000227620	unprocessed_pseudogene	-0.116801	0.0019955	-0.107226	0.00456856
AC023762.1	ENSG00000271148	lncRNA	-0.545257	2.61424e-55	-0.544394	4.16888e-55
C1DP2	ENSG00000236217	processed_pseudogene	0.09695	0.0103821	0.0853322	0.0241632
AC010442.1	ENSG00000214278	processed_pseudogene	0.199683	1.03891e-07	0.165324	1.13229e-05
CNN2P6	ENSG00000213854	processed_pseudogene	0.116497	0.00205064	0.145179	0.000118548
STAT1	ENSG00000115415	protein_coding	0.441219	1.29267e-34	0.488429	0
RN7SKP133	ENSG00000201715	misc_RNA	0.0476459	0.208664	0.0308398	0.415925
AHSG	ENSG00000145192	protein_coding	-0.306288	1.2601e-16	-0.315629	1.30555e-17
AC009119.2	ENSG00000260932	lncRNA	-0.160025	2.16031e-05	-0.141167	0.000182813
IL18BP	ENSG00000137496	protein_coding	0.473143	3.17468e-40	0.497859	0
LINC01524	ENSG00000234948	lncRNA	-0.0215689	0.569433	-0.00492417	0.896675
AC026167.1	ENSG00000226022	lncRNA	0.0724036	0.0558811	0.060409	0.110806
PRX	ENSG00000105227	protein_coding	-0.174136	3.69633e-06	-0.183813	1.05789e-06
AC015813.2	ENSG00000266086	protein_coding	0.0651221	0.0855693	0.101529	0.00726416
PAX1	ENSG00000125813	protein_coding	-0.223692	2.29877e-09	-0.283046	2.51785e-14
AC100757.2	ENSG00000274835	unprocessed_pseudogene	-0.185004	8.58734e-07	-0.166544	9.73039e-06
RBM8B	ENSG00000258427	processed_pseudogene	0.449032	6.20647e-36	0.399666	3.73967e-28
COQ8B	ENSG00000123815	protein_coding	0.514412	2.0586e-48	0.519406	0
ELOCP26	ENSG00000236599	processed_pseudogene	0.0277101	0.464827	0.030632	0.419074
AC094019.1	ENSG00000201701	snoRNA	-0.0315161	0.40577	-0.0199164	0.599378
AL049830.1	ENSG00000213867	processed_pseudogene	0.377868	4.11915e-25	0.322253	2.48909e-18
ZC3H18	ENSG00000158545	protein_coding	0.0274956	0.468293	0.0424486	0.262653
ZNF519P2	ENSG00000258799	processed_pseudogene
ZNF500	ENSG00000103199	protein_coding	-0.00492479	0.896662	0.0107982	0.775758
NRBF2P5	ENSG00000270427	processed_pseudogene	0.0181265	0.632594	0.025429	0.502391
AC135279.2	ENSG00000255566	processed_pseudogene	0.10558	0.00523498	0.10903	0.00392683
EI24P4	ENSG00000236343	processed_pseudogene	0.113032	0.00278506	0.102681	0.00662525
MTCYBP14	ENSG00000238236	processed_pseudogene	0.0474105	0.210924	0.0344619	0.363292
AC016573.1	ENSG00000253968	lncRNA	-0.00302128	0.936493	0.0386174	0.308293
Y_RNA	ENSG00000201549	misc_RNA	0.0101241	0.789466	0.0160007	0.673024
TSC2	ENSG00000103197	protein_coding	-0.164839	1.20233e-05	-0.169092	7.28754e-06
MTATP6P7	ENSG00000232990	unprocessed_pseudogene	-0.0790715	0.0367463	-0.113937	0.00257307
AP001582.1	ENSG00000254992	processed_pseudogene	0.0935059	0.013459	0.0936303	0.0133352
C1orf87	ENSG00000162598	protein_coding	0.297455	9.98993e-16	0.414941	2.0043e-30
POMC	ENSG00000115138	protein_coding	0.0352544	0.352355	0.0428314	0.258371
AL390237.1	ENSG00000216687	processed_pseudogene	-0.0519127	0.170692	-0.0547726	0.148299
METTL22	ENSG00000067365	protein_coding	0.1619	1.72286e-05	0.168339	8.00972e-06
STRIP1	ENSG00000143093	protein_coding	0.231229	6.32855e-10	0.23189	6.34599e-10
AC008175.1	ENSG00000235059	lncRNA	0.0367453	0.332353	0.0141505	0.709
AC084756.1	ENSG00000259684	lncRNA
LINC00552	ENSG00000279770	TEC	-0.100472	0.00789795	-0.0535241	0.157783
OR5K1	ENSG00000232382	protein_coding	0.0403934	0.286558	0.0583912	0.123262
AP001208.1	ENSG00000254084	lncRNA	0.112181	0.00299899	0.113222	0.00273929
ZNF598	ENSG00000167962	protein_coding	0.127721	0.000719157	0.134051	0.000387681
AL513324.1	ENSG00000263041	lncRNA	0.0816465	0.0310204	0.0296002	0.434922
HSPA1L	ENSG00000204390	protein_coding	-0.0830537	0.0282273	-0.122801	0.00115918
RILP	ENSG00000167705	protein_coding	0.24806	3.01031e-11	0.252778	1.45494e-11
AC103968.1	ENSG00000259507	processed_pseudogene	-0.0181294	0.63254	-0.0291415	0.442075
Y_RNA	ENSG00000207292	misc_RNA	-0.0704056	0.0630177	-0.0940519	0.0129231
AC022022.2	ENSG00000270421	processed_pseudogene	-0.0275516	0.467387	-0.0531164	0.160977
AC106733.1	ENSG00000279856	TEC	0.0215366	0.57001	0.0182432	0.630405
CACNG2	ENSG00000166862	protein_coding	-0.620179	2.03483e-75	-0.607626	1.13703e-71
Y_RNA	ENSG00000207383	misc_RNA	0.0946576	0.0123508	0.0871004	0.0213941
RPL11P1	ENSG00000227394	processed_pseudogene	-0.121879	0.00125421	-0.114354	0.0024804
AC067942.1	ENSG00000227304	transcribed_processed_pseudogene	0.349634	1.68503e-21	0.370811	3.56066e-24
AC137056.2	ENSG00000280306	TEC	0.0177206	0.640234	0.00743226	0.844603
MIR2113	ENSG00000238367	miRNA	0.00487919	0.897614	-0.00670465	0.85965
JMJD7-PLA2G4B	ENSG00000168970	protein_coding	-0.11964	0.0015425	-0.121302	0.00133259
RNF185-AS1	ENSG00000254835	lncRNA
OR10A3	ENSG00000170683	protein_coding	0.113687	0.00263011	0.0899658	0.0174337
AC026616.1	ENSG00000253777	processed_pseudogene	0.0186276	0.623217	0.0302389	0.425071
ZNF532	ENSG00000074657	protein_coding	0.258183	4.30924e-12	0.24289	9.07079e-11
STRA6	ENSG00000137868	protein_coding	0.240204	1.28373e-10	0.246423	4.7599e-11
AL583803.1	ENSG00000229923	lncRNA	-0.0615285	0.104335	-0.0554347	0.143449
RN7SL752P	ENSG00000239437	misc_RNA	0.227559	1.19276e-09	0.246305	4.17995e-11
CDH11	ENSG00000140937	protein_coding	0.452173	1.79084e-36	0.471827	0
LINC00354	ENSG00000226903	lncRNA	0.128101	0.000693051	0.0929068	0.0140696
BICRA-AS1	ENSG00000269806	lncRNA	0.0596948	0.115096	0.0417873	0.270239
AC099548.2	ENSG00000253882	transcribed_unprocessed_pseudogene	0.548299	4.98647e-56	0.507659	5.38612e-47
AC027369.3	ENSG00000254728	unprocessed_pseudogene	0.145879	0.000109788	0.111329	0.0032277
AL121875.1	ENSG00000275268	snRNA	0.0893087	0.018275	0.0721759	0.0566588
AC015912.3	ENSG00000274213	lncRNA	0.284812	1.71217e-14	0.307106	1.03665e-16
POLR2KP2	ENSG00000224510	processed_pseudogene	-0.0186938	0.621983	-0.0375972	0.321258
AC140481.3	ENSG00000277668	misc_RNA	0.00530625	0.888708	-0.0110049	0.771637
ATP2A3	ENSG00000074370	protein_coding	0.363185	3.45153e-23	0.412921	0
ELOCP21	ENSG00000226186	processed_pseudogene	0.114188	0.00251706	0.131514	0.000494934
AC020612.2	ENSG00000257570	processed_pseudogene	-0.176558	2.69021e-06	-0.184425	9.30222e-07
AC091905.3	ENSG00000279755	TEC	-0.034167	0.367415	-0.029315	0.439362
AIRE	ENSG00000160224	protein_coding	0.119491	0.00156375	0.0755616	0.0459785
AC019080.5	ENSG00000280374	lncRNA	-0.16756	8.56868e-06	-0.163785	1.40644e-05
ECE2	ENSG00000145194	protein_coding	-0.239015	1.59164e-10	-0.260542	3.27125e-12
RN7SL455P	ENSG00000264047	misc_RNA	0.047262	0.212359	0.0338352	0.372088
AL021920.1	ENSG00000279151	lncRNA	0.0837148	0.0269917	0.0427545	0.259298
XXYLT1-AS1	ENSG00000233303	lncRNA	0.0773327	0.0411016	0.0311074	0.41189
GPR45	ENSG00000135973	protein_coding	-0.308648	7.16163e-17	-0.305553	1.50117e-16
AP005136.2	ENSG00000264150	processed_pseudogene	0.0474972	0.21009	0.0192437	0.611769
HCFC2	ENSG00000111727	protein_coding	-0.0114365	0.762944	-0.0254189	0.502468
C20orf181	ENSG00000279610	TEC	0.0175304	0.643829	0.0065685	0.862472
USP21P1	ENSG00000224826	processed_pseudogene	0.121568	0.00129099	0.093929	0.0130421
DGUOK-AS1	ENSG00000237883	lncRNA	0.202052	7.27612e-08	0.191046	3.86853e-07
SLC25A1P4	ENSG00000261608	processed_pseudogene	-0.0200764	0.596448	-0.0302973	0.424177
ZNF700	ENSG00000196757	protein_coding	0.408683	1.764e-29	0.416539	0
AP005205.2	ENSG00000266441	lncRNA	-0.182397	1.22853e-06	-0.221544	3.29235e-09
AC087163.3	ENSG00000280198	TEC	0.0845586	0.0254824	0.0874142	0.0209026
KRT18P6	ENSG00000258783	processed_pseudogene	-0.268672	5.251e-13	-0.256332	6.18736e-12
MAPK10-AS1	ENSG00000250062	lncRNA	0.0815941	0.0311288	0.0430006	0.256563
DUX4L31	ENSG00000231411	unprocessed_pseudogene	0.0327716	0.387315	0.0426945	0.259968
SNORA84	ENSG00000239183	snoRNA	0.149367	7.45104e-05	0.138171	0.000250761
LINC00269	ENSG00000215162	lncRNA	-0.195444	1.94419e-07	-0.204199	5.24912e-08
CMTM3	ENSG00000140931	protein_coding	0.49397	3.23046e-44	0.525688	0
STEAP3-AS1	ENSG00000229867	lncRNA	0.336917	5.47299e-20	0.282921	3.3403e-14
AC012443.1	ENSG00000270776	processed_pseudogene	0.0982911	0.00936429	0.0913573	0.015763
ZNF815P	ENSG00000235944	transcribed_unprocessed_pseudogene	0.0280761	0.458949	0.0424724	0.262385
[truncated: 54,495 more rows]
