# Supplementary material for: The MBNL1/circNTRK2/PAX5 pathway regulates aerobic glycolysis in glioblastoma cells by encoding a novel protein NTRK2-243aa
Source: Cell Death Dis. 2022 Sep 5;13(9):767. doi: 10.1038/s41419-022-05219-4 (PMC9445070; doi:10.1038/s41419-022-05219-4)
Supplement: Supplementary file 5 — Supplementary file 4 [file 41419_2022_5219_MOESM5_ESM.xlsx]

## Sheet: Sheet 1
Genes Related to PKM by Analyzing LGG and GBM Data from TCGA Database
gene_name	gene_id	gene_biotype	cor_pearson	p_pearson	cor_spearman	p_spearman
LINC02082	ENSG00000242268	lncRNA	-0.0250601	0.508614	0.0286475	0.449855
AC090241.2	ENSG00000270112	lncRNA	0.23166	5.87052e-10	0.232663	4.9264e-10
RAB4B	ENSG00000167578	protein_coding	0.131765	0.000482692	0.183259	1.14077e-06
TIGAR	ENSG00000078237	protein_coding	0.570099	2.08057e-61	0.574759	0
RNF44	ENSG00000146083	protein_coding	-0.137533	0.000268031	-0.142097	0.000167934
NUP210P2	ENSG00000225275	unprocessed_pseudogene	-0.058354	0.123501	-0.0543237	0.151657
DNAH3	ENSG00000158486	protein_coding	0.105665	0.00519866	0.30403	2.1537e-16
RPL23A	ENSG00000198242	protein_coding	0.191902	3.24795e-07	0.223243	2.74132e-09
EHD4-AS1	ENSG00000259883	lncRNA	0.182796	1.16328e-06	0.212187	1.50971e-08
RPL7L1P12	ENSG00000231981	processed_pseudogene	-0.0653961	0.0842582	-0.0512673	0.176078
AC244102.2	ENSG00000269475	unprocessed_pseudogene	-0.0640856	0.0906793	-0.109875	0.00365536
Y_RNA	ENSG00000201788	misc_RNA	0.0365267	0.335238	0.0344656	0.36324
ARL8B	ENSG00000134108	protein_coding	0.313257	2.33964e-17	0.340258	0
AC007114.2	ENSG00000263089	lncRNA	-0.114569	0.00243401	-0.134535	0.000364943
CALB2	ENSG00000172137	protein_coding	0.00669984	0.85975	0.00956841	0.800773
MFSD3	ENSG00000167700	protein_coding	0.0645417	0.0884014	0.0752289	0.0469653
AC092839.2	ENSG00000234943	lncRNA	-0.0600008	0.113242	-0.0728824	0.0542744
LINC00636	ENSG00000240423	lncRNA	0.174314	3.6112e-06	0.181874	1.31919e-06
PIGV	ENSG00000060642	protein_coding	0.155134	3.85199e-05	0.124444	0.000993167
AC055876.5	ENSG00000271616	processed_pseudogene	0.0708389	0.0614091	0.0581951	0.124528
PIGFP2	ENSG00000234881	processed_pseudogene	0.0390017	0.3035	0.0296016	0.4349
CHIAP1	ENSG00000236040	unprocessed_pseudogene	-0.158432	2.61312e-05	-0.0878731	0.0202377
ECE1-AS1	ENSG00000231105	lncRNA	0.1967	1.61712e-07	0.164229	1.29619e-05
AC128716.1	ENSG00000243044	processed_pseudogene	0.0202863	0.592615	0.0279155	0.461523
ZNF708	ENSG00000182141	protein_coding	-0.268066	5.94457e-13	-0.248669	3.14255e-11
LINC01224	ENSG00000269416	lncRNA	0.295758	1.47505e-15	0.360218	8.2185e-23
AC127002.2	ENSG00000275265	lncRNA	-0.0204584	0.589477	0.00849919	0.822643
MYADML2	ENSG00000185105	protein_coding	-0.0242188	0.522954	-0.0683759	0.0710275
DNM3-IT1	ENSG00000233540	lncRNA	-0.050312	0.184282	-0.0267728	0.480071
PHEX	ENSG00000102174	protein_coding	0.218986	5.02705e-09	0.239502	1.66828e-10
KRT8P47	ENSG00000271647	processed_pseudogene	0.122151	0.0012227	0.112366	0.00295127
MOGAT2	ENSG00000166391	protein_coding	0.120057	0.00148452	0.0944799	0.0125163
AC006557.5	ENSG00000270469	processed_pseudogene	0.103857	0.00602572	0.130594	0.000542417
PFN2	ENSG00000070087	protein_coding	-0.167624	8.50052e-06	-0.150954	6.34815e-05
AC007861.1	ENSG00000262950	lncRNA	0.07435	0.0495879	0.0757216	0.0455189
CASC23	ENSG00000255420	lncRNA	-0.0549298	0.147136	-0.0348214	0.358305
DNM1P41	ENSG00000280038	TEC	-0.00174757	0.96324	-0.00757448	0.841669
AC005324.5	ENSG00000266261	lncRNA	-0.265084	1.0901e-12	-0.260828	2.55677e-12
RMND5A	ENSG00000153561	protein_coding	-0.174782	3.39746e-06	-0.133501	0.000409821
AC092301.1	ENSG00000269148	lncRNA	-0.000916844	0.98071	-0.0181253	0.632617
AL590730.2	ENSG00000274458	snoRNA	0.0441302	0.244268	0.0350035	0.355795
AC245008.1	ENSG00000273406	lncRNA	-0.142373	0.000160675	-0.130706	0.000536433
RAD23A	ENSG00000179262	protein_coding	0.354537	4.21755e-22	0.372897	0
TTC41P	ENSG00000214198	transcribed_unitary_pseudogene	0.0528561	0.163042	0.0762958	0.0439203
RNVU1-2A	ENSG00000278099	snRNA	0.0243781	0.520222	0.0108472	0.774821
OR2D2	ENSG00000166368	protein_coding	0.0510423	0.177986	0.0615293	0.104331
SERPINB11	ENSG00000206072	protein_coding	0.0154333	0.683981	0.0232648	0.539459
AL135937.1	ENSG00000234900	lncRNA	0.101731	0.00714805	0.0689314	0.0687516
LINC02292	ENSG00000258630	lncRNA	-0.0218411	0.564569	-0.066253	0.080262
SIN3B	ENSG00000127511	protein_coding	0.0494808	0.191647	0.107356	0.00453678
LINC00705	ENSG00000225269	lncRNA	0.123512	0.00107612	0.209465	2.32137e-08
RPL7P17	ENSG00000214062	processed_pseudogene	-0.0776114	0.0403755	-0.0577537	0.127416
TLL2	ENSG00000095587	protein_coding	-0.0475353	0.209724	-0.0964177	0.0108364
AC025588.4	ENSG00000274219	unprocessed_pseudogene	0.033325	0.379345	0.0282909	0.455519
AL606490.3	ENSG00000230100	lncRNA	-0.00499287	0.895242	-0.0207024	0.585046
CTSA	ENSG00000064601	protein_coding	0.576938	3.51655e-63	0.553212	0
AL671277.1	ENSG00000227766	unprocessed_pseudogene	0.401334	2.14046e-28	0.391872	0
IL32	ENSG00000008517	protein_coding	0.449895	4.41665e-36	0.453782	0
AC116351.1	ENSG00000215246	lncRNA	0.243549	6.96503e-11	0.302591	3.02359e-16
AC103810.5	ENSG00000266644	lncRNA	0.00734525	0.8464	0.0233976	0.537146
ASS1P7	ENSG00000236893	processed_pseudogene	0.304425	1.96188e-16	0.29102	4.31899e-15
THAP12P4	ENSG00000254465	processed_pseudogene	0.0256166	0.499244	0.0317522	0.40226
PTPN4	ENSG00000088179	protein_coding	-0.227078	1.29489e-09	-0.207642	3.32454e-08
NUCB2	ENSG00000070081	protein_coding	0.435991	9.43593e-34	0.424926	0
AC087741.2	ENSG00000275479	lncRNA	-0.123364	0.00109124	-0.115413	0.00227132
SERPINB12	ENSG00000166634	protein_coding	0.0158658	0.675623	0.0059287	0.875753
AC023830.2	ENSG00000261789	lncRNA	0.0546374	0.149304	0.0461263	0.223564
AC021613.1	ENSG00000254092	lncRNA	0.0027835	0.941482	-0.0367069	0.332857
GGT3P	ENSG00000197421	transcribed_unprocessed_pseudogene	0.124184	0.00100989	0.137858	0.000259097
TMEM143	ENSG00000161558	protein_coding	0.131496	0.000495845	0.14732	9.52492e-05
DACH1	ENSG00000276644	protein_coding	-0.206734	3.55357e-08	-0.235981	3.11247e-10
AC145350.3	ENSG00000260900	processed_pseudogene	-0.0402186	0.28865	-0.0346564	0.360588
Metazoa_SRP	ENSG00000278732	misc_RNA	-0.138385	0.000245214	-0.174961	3.31858e-06
COLCA1	ENSG00000196167	lncRNA	-0.29478	1.84425e-15	-0.315155	1.84786e-17
AC008403.1	ENSG00000268465	protein_coding	-0.0769954	0.0419952	-0.0986824	0.00908454
RN7SL560P	ENSG00000264438	misc_RNA	0.0555746	0.14244	0.0560075	0.139352
BMP2KL	ENSG00000204113	processed_pseudogene	-0.0184012	0.627448	0.00465749	0.902242
RNU6-820P	ENSG00000207000	snRNA	0.0467584	0.217276	0.0548494	0.14773
AC093367.1	ENSG00000254131	processed_pseudogene	-0.11586	0.00217076	-0.116798	0.00199611
FGF23	ENSG00000118972	protein_coding	0.0314982	0.406038	0.0301767	0.426026
AC114689.1	ENSG00000264104	processed_pseudogene	-0.00122698	0.974186	-0.0212739	0.574725
SERTAD2	ENSG00000179833	protein_coding	0.283597	2.23312e-14	0.271758	3.46993e-13
ST3GAL6	ENSG00000064225	protein_coding	-0.311107	3.95217e-17	-0.305534	2.0001e-16
AP001029.1	ENSG00000267108	lncRNA	-0.300491	4.94305e-16	-0.298283	8.25277e-16
PKP2	ENSG00000057294	protein_coding	0.0620415	0.101472	-0.0337796	0.372874
AL357315.1	ENSG00000227535	lncRNA	0.0313177	0.408735	0.0129932	0.731843
RNU6-453P	ENSG00000252628	snRNA	-0.0804917	0.0334861	-0.0845209	0.0255482
TRIM51HP	ENSG00000166007	transcribed_unprocessed_pseudogene	0.0420479	0.267261	0.0322232	0.395312
AC005046.1	ENSG00000273055	lncRNA	0.295436	1.588e-15	0.279346	7.1539e-14
RPL35AP28	ENSG00000242041	processed_pseudogene	0.0413911	0.274812	0.0204899	0.588906
AP005242.3	ENSG00000278923	lncRNA	0.0257437	0.497117	0.0210825	0.578172
KRT1	ENSG00000167768	protein_coding	0.003345	0.929705	0.015147	0.689535
AC016583.1	ENSG00000280159	TEC	-0.329914	3.47638e-19	-0.337254	5.00131e-20
AC026185.1	ENSG00000235240	unprocessed_pseudogene	0.020907	0.58134	0.0163943	0.665461
PDLIM1P3	ENSG00000264172	processed_pseudogene	-0.0337238	0.373665	-0.047565	0.209439
RNU6-1273P	ENSG00000199903	snRNA	-0.0317145	0.402819	-0.0347211	0.359691
RNA5SP218	ENSG00000200058	rRNA_pseudogene	-0.102821	0.00655092	-0.105186	0.00540711
AL080312.2	ENSG00000275358	lncRNA	0.11349	0.00267596	0.208511	2.69556e-08
RAET1K	ENSG00000218358	transcribed_unprocessed_pseudogene	0.30427	2.035e-16	0.365767	1.61079e-23
AC021506.1	ENSG00000266460	lncRNA	-0.0365328	0.335157	-0.0278723	0.462218
AC026464.3	ENSG00000260371	protein_coding	0.0134518	0.722762	0.0135621	0.720583
AC022150.3	ENSG00000269349	lncRNA	-0.181964	1.30318e-06	-0.200671	8.95984e-08
Y_RNA	ENSG00000200291	misc_RNA	-0.105303	0.00535555	-0.106588	0.00481706
DDX11L10	ENSG00000233614	transcribed_unprocessed_pseudogene	-0.0861103	0.0228966	-0.0525684	0.165347
SLC45A4	ENSG00000022567	protein_coding	0.0342329	0.36649	0.0429885	0.256627
AC022743.1	ENSG00000278933	TEC	0.04988	0.188083	0.0537051	0.15638
RNA5SP128	ENSG00000202175	rRNA_pseudogene	-0.109606	0.00373977	-0.10505	0.00546764
MTRF1	ENSG00000120662	protein_coding	0.0576881	0.127849	0.0979142	0.00966418
AL135924.2	ENSG00000235523	lncRNA	0.0878248	0.0203068	0.0567822	0.133954
AC112673.1	ENSG00000249848	processed_pseudogene	-0.0671729	0.0761444	-0.0723022	0.0562262
AL157858.2	ENSG00000277826	misc_RNA	-0.0281801	0.457286	-0.0352053	0.353027
MTND5P14	ENSG00000230225	unprocessed_pseudogene	0.00680359	0.857601	-0.0257185	0.497537
IGSF11-AS1	ENSG00000239877	lncRNA	-0.136483	0.00029883	-0.119551	0.00155507
U8	ENSG00000201398	snoRNA	-0.0653395	0.0845274	-0.0772081	0.0414298
AC018648.1	ENSG00000272905	lncRNA	-0.535663	4.35616e-53	-0.528194	0
AC009133.2	ENSG00000259952	lncRNA	0.0930716	0.0138993	0.0890237	0.018651
RARRES2P7	ENSG00000260812	processed_pseudogene	0.0898604	0.0175664	0.0874217	0.0208916
MTND2P28	ENSG00000225630	unprocessed_pseudogene	-0.337004	5.34686e-20	-0.423747	0
FMO7P	ENSG00000230231	unprocessed_pseudogene	0.172685	4.46205e-06	0.149751	7.13635e-05
ESM1	ENSG00000164283	protein_coding	0.600148	1.62123e-69	0.60631	2.74801e-71
KF459542.1	ENSG00000231880	lncRNA
AC006458.1	ENSG00000227489	lncRNA	0.0107612	0.776559	0.015798	0.676931
AP003730.1	ENSG00000254555	processed_pseudogene	-0.0157152	0.678528	-0.00892546	0.813906
RWDD2A	ENSG00000013392	protein_coding	-0.0913502	0.0157712	-0.0668248	0.0776851
LINC00592	ENSG00000258279	lncRNA	0.0588406	0.120397	0.0926874	0.0142991
ENTPD1-AS1	ENSG00000226688	lncRNA	-0.247199	3.53749e-11	-0.28868	9.54816e-15
LINC01181	ENSG00000250929	lncRNA	0.078168	0.0389578	0.102005	0.00699354
ACOXL-AS1	ENSG00000204581	lncRNA	-0.328964	4.4513e-19	-0.367288	1.0246e-23
AC104463.1	ENSG00000225620	lncRNA	-0.00050059	0.989467	-0.0385711	0.308873
PPIAP6	ENSG00000258477	processed_pseudogene	0.503404	4.05769e-46	0.427269	2.40953e-32
AC092447.4	ENSG00000225488	lncRNA	0.0478673	0.206554	0.0506623	0.181241
SCFD2	ENSG00000184178	protein_coding	0.153813	4.48992e-05	0.129959	0.000583183
GFOD1-AS1	ENSG00000237786	lncRNA	-0.0674136	0.0750956	-0.0791031	0.036671
YWHAB	ENSG00000166913	protein_coding	0.321472	3.03282e-18	0.322395	2.68312e-18
AL669914.2	ENSG00000275856	misc_RNA
TMEM155	ENSG00000164112	protein_coding	0.00947011	0.802777	0.0105348	0.781086
AC013652.1	ENSG00000259345	lncRNA	-0.0667782	0.0778896	-0.110174	0.00356358
TOMM40	ENSG00000130204	protein_coding	0.358647	1.29585e-22	0.361117	0
AL109806.1	ENSG00000280387	TEC	0.0420346	0.267413	0.0338485	0.371901
PRSS48	ENSG00000189099	protein_coding	-0.212689	1.39378e-08	-0.33487	9.44145e-20
AL591806.1	ENSG00000232879	processed_pseudogene	0.315143	1.47175e-17	0.334933	9.28511e-20
ADTRP	ENSG00000111863	protein_coding	0.240706	1.17184e-10	0.20163	7.75551e-08
NDUFAF2	ENSG00000164182	protein_coding	0.298711	7.4755e-16	0.311792	4.3289e-17
SEPSECS	ENSG00000109618	protein_coding	0.00319146	0.932924	-0.0010304	0.978316
AC138894.3	ENSG00000271623	processed_pseudogene	-0.154982	3.92059e-05	-0.158678	2.53765e-05
Z98885.3	ENSG00000279345	lncRNA	-0.244052	6.34852e-11	-0.256172	6.38313e-12
DCDC2C	ENSG00000214866	protein_coding	0.0991195	0.00878088	0.131105	0.000515542
CWC27	ENSG00000153015	protein_coding	-0.0486418	0.199297	-0.0522255	0.168086
RNA5SP37	ENSG00000202290	rRNA_pseudogene	-0.187803	5.8129e-07	-0.183669	1.03223e-06
AC084125.1	ENSG00000254578	lncRNA
AL512306.3	ENSG00000240710	lncRNA	-0.0351068	0.354376	-0.0831216	0.0280982
AC105391.1	ENSG00000248778	processed_pseudogene
FO082796.1	ENSG00000250210	unprocessed_pseudogene	0.0482355	0.203081	0.0474901	0.210157
SMARCE1P1	ENSG00000225215	processed_pseudogene	0.296555	1.22884e-15	0.30667	1.15044e-16
PHBP19	ENSG00000257246	processed_pseudogene	0.0938051	0.013163	0.0971163	0.0102508
LINC02453	ENSG00000245017	lncRNA	-0.126565	0.000804345	-0.127048	0.00077444
AL117327.1	ENSG00000281091	lncRNA	0.144851	0.00012287	0.137663	0.000264405
LINC02061	ENSG00000250885	lncRNA	0.112804	0.00284107	0.102645	0.00664449
AL133445.2	ENSG00000273797	lncRNA	-0.0718515	0.0577823	-0.0700481	0.0643704
LHX5	ENSG00000089116	protein_coding	-0.236944	2.30894e-10	-0.267505	6.6676e-13
MYOM2	ENSG00000036448	protein_coding	-0.067715	0.0737992	-0.0267928	0.479649
AL158151.2	ENSG00000234055	lncRNA	-0.026696	0.481332	-0.040339	0.287207
AC093227.2	ENSG00000267552	protein_coding	0.00583212	0.877761	0.0183987	0.627493
MTND6P7	ENSG00000224695	processed_pseudogene	0.0132777	0.726203	0.0194563	0.607842
EVX1	ENSG00000106038	protein_coding	-0.125262	0.000911418	-0.132425	0.000451793
GLYATL1P1	ENSG00000255189	unprocessed_pseudogene	0.300559	4.86573e-16	0.349426	1.7858e-21
MAP9	ENSG00000164114	protein_coding	0.0582251	0.124333	0.0365965	0.334229
RNU7-147P	ENSG00000238698	snRNA
RNU1-47P	ENSG00000199836	snRNA	0.217723	6.18374e-09	0.188266	5.44622e-07
APIP	ENSG00000149089	protein_coding	0.201173	8.3087e-08	0.181229	1.50127e-06
AC097063.1	ENSG00000224570	processed_pseudogene	0.0279204	0.461444	0.0483019	0.202459
MAF1	ENSG00000179632	protein_coding	-0.030725	0.417663	-0.0214782	0.570968
Z82195.1	ENSG00000271677	unprocessed_pseudogene	-0.0616791	0.103488	-0.0663482	0.0798276
FOXP1	ENSG00000114861	protein_coding	-0.135577	0.000328037	-0.108334	0.00418102
OR5L2	ENSG00000205030	protein_coding	-0.068167	0.0718893	-0.0779736	0.0394479
PLCE1	ENSG00000138193	protein_coding	0.18006	1.6864e-06	0.161999	1.74674e-05
PRAMEF4	ENSG00000243073	protein_coding	0.0965104	0.0107365	0.0627281	0.0977384
RAD17	ENSG00000152942	protein_coding	0.0560173	0.139282	0.0497754	0.188963
AC026877.1	ENSG00000240809	processed_pseudogene	0.451465	2.37292e-36	0.430504	7.32425e-33
AC005086.4	ENSG00000280004	pseudogene	-0.063233	0.0950635	-0.0582375	0.124253
AC108043.1	ENSG00000224560	processed_pseudogene	0.0566686	0.134736	0.0603237	0.111311
CICP17	ENSG00000227233	processed_pseudogene	-0.00440222	0.907575	0.0149786	0.692812
SPCS2	ENSG00000118363	protein_coding	0.402781	1.31602e-28	0.443209	0
PPIAP45	ENSG00000258116	processed_pseudogene	0.0271126	0.474514	0.0532032	0.160293
DGCR11	ENSG00000273311	lncRNA	0.149091	7.68591e-05	0.15893	2.52181e-05
SETDB2	ENSG00000136169	protein_coding	-0.0597633	0.114679	-0.036019	0.341917
AC131212.2	ENSG00000279700	TEC	-0.254128	9.48359e-12	-0.267429	6.77067e-13
DESI2	ENSG00000121644	protein_coding	0.365402	1.79461e-23	0.399481	0
PAX3	ENSG00000135903	protein_coding	0.279226	5.74344e-14	0.445082	2.90872e-35
COX17	ENSG00000138495	protein_coding	0.455099	5.56205e-37	0.475293	0
PSORS1C3	ENSG00000204528	lncRNA	0.0899047	0.0175105	0.0649053	0.0866185
NLGN2	ENSG00000169992	protein_coding	-0.384645	4.9372e-26	-0.336921	1.36271e-20
AC090686.1	ENSG00000239344	processed_pseudogene	0.391369	5.72283e-27	0.303606	2.38074e-16
SERPINE3	ENSG00000253309	protein_coding	-0.224065	2.15876e-09	-0.259091	3.60415e-12
HAO1	ENSG00000101323	protein_coding	0.109154	0.00388602	0.16517	1.15419e-05
AC087045.2	ENSG00000272456	lncRNA	0.262878	1.69882e-12	0.239957	1.34246e-10
LINC02201	ENSG00000251538	lncRNA	0.0744378	0.0493188	0.0194286	0.608354
LINC02864	ENSG00000263711	lncRNA	0.0336035	0.375374	0.286784	1.10949e-14
AC127496.4	ENSG00000262662	lncRNA	-0.0763306	0.0438043	-0.0851878	0.024405
PKMYT1	ENSG00000127564	protein_coding	0.21075	1.89599e-08	0.247597	3.83318e-11
HSPA8P15	ENSG00000219395	processed_pseudogene	0.0253353	0.503968	0.0233345	0.538245
OR4A7P	ENSG00000255349	unprocessed_pseudogene	0.0142119	0.707794	0.0228521	0.546681
XIAPP2	ENSG00000254843	processed_pseudogene	-0.0459934	0.224902	-0.105657	0.00520199
AC107075.1	ENSG00000277998	unprocessed_pseudogene	0.366072	1.4713e-23	0.276977	9.27833e-14
AL355810.1	ENSG00000275248	lncRNA	-0.125867	0.000860179	-0.136132	0.000309836
EIF3LP3	ENSG00000226086	processed_pseudogene	0.155732	3.59239e-05	0.146775	9.94601e-05
AP001626.1	ENSG00000235023	lncRNA	-0.235243	3.12546e-10	-0.270886	4.14708e-13
FAM89B	ENSG00000176973	protein_coding	0.0482412	0.203027	0.0632714	0.0948567
AL356215.1	ENSG00000255521	lncRNA	0.190355	4.05212e-07	0.160544	2.02976e-05
IGLJ6	ENSG00000211682	IG_J_gene	0.00353113	0.925805	-0.0138123	0.71565
AL592464.1	ENSG00000231630	lncRNA	0.120816	0.0013842	0.168407	7.70318e-06
TMEM251P1	ENSG00000249514	processed_pseudogene	0.157113	3.05464e-05	0.151737	5.69807e-05
Z97832.2	ENSG00000272374	lncRNA	-0.245015	5.31254e-11	-0.24623	4.93105e-11
MED8	ENSG00000159479	protein_coding	0.497589	6.12382e-45	0.485763	0
PHF1	ENSG00000112511	protein_coding	-0.199798	1.0213e-07	-0.19575	1.97007e-07
ZNF781	ENSG00000196381	protein_coding	-0.219294	4.77827e-09	-0.165305	1.16734e-05
IGHV1-24	ENSG00000211950	IG_V_gene	0.151897	5.59492e-05	0.214194	1.09545e-08
RNU6-1329P	ENSG00000202534	snRNA	0.00524989	0.889883	0.011522	0.761225
AC103563.2	ENSG00000231062	lncRNA	-0.268821	5.09228e-13	-0.284465	1.84748e-14
DIPK1A	ENSG00000154511	protein_coding	-0.346765	3.74706e-21	-0.363332	0
AC008489.1	ENSG00000253946	processed_pseudogene	0.0597558	0.114724	0.0414546	0.274075
ANKMY1	ENSG00000144504	protein_coding	-0.0970534	0.0103002	-0.075254	0.0468917
PSMB6	ENSG00000142507	protein_coding	0.305533	1.50854e-16	0.334784	4.42138e-20
AC027176.2	ENSG00000259677	processed_pseudogene	0.232716	4.8805e-10	0.210327	2.02714e-08
GUCY1A1	ENSG00000164116	protein_coding	-0.041854	0.269476	-0.018884	0.618358
AC009237.15	ENSG00000273305	lncRNA	-0.00169262	0.964395	-0.024975	0.510055
PRKG2	ENSG00000138669	protein_coding	-0.338803	3.29907e-20	-0.403668	9.75272e-29
MESTP3	ENSG00000250927	processed_pseudogene	0.310737	4.32348e-17	0.326752	7.88884e-19
FBXO45	ENSG00000174013	protein_coding	-0.0322253	0.395283	0.0061663	0.870784
AC107421.1	ENSG00000235110	processed_pseudogene	0.249208	2.42491e-11	0.199065	1.13935e-07
AC098657.3	ENSG00000277670	unprocessed_pseudogene	-0.0826986	0.0289109	-0.0787204	0.0375928
AC002383.1	ENSG00000227863	lncRNA	-0.0494038	0.19234	-0.0614899	0.104553
AMZ2	ENSG00000196704	protein_coding	0.261367	2.29701e-12	0.299644	8.01982e-16
AC021106.2	ENSG00000251332	processed_pseudogene	0.144472	0.000128056	0.130499	0.000547552
AC066612.1	ENSG00000259235	lncRNA	0.0648789	0.0867468	0.0675941	0.074317
AC116612.1	ENSG00000258507	lncRNA	-0.296284	1.3076e-15	-0.395863	1.31827e-27
TMEM52	ENSG00000178821	protein_coding	0.182571	1.19959e-06	0.135462	0.000331958
RPS2P24	ENSG00000244019	processed_pseudogene	0.361354	5.90115e-23	0.318161	6.96267e-18
RNA5SP177	ENSG00000222054	rRNA_pseudogene	-0.00450252	0.905479	-0.00448296	0.905888
CHN2	ENSG00000106069	protein_coding	0.0544233	0.150907	0.0797829	0.035104
RN7SL430P	ENSG00000243911	misc_RNA	0.0453992	0.230955	0.0383001	0.312288
LNCPRESS1	ENSG00000232301	lncRNA	-0.223096	2.54058e-09	-0.22775	1.15437e-09
ZNF460-AS1	ENSG00000267871	lncRNA	-0.138753	0.000235959	-0.131814	0.000485313
AC021035.1	ENSG00000227851	lncRNA	0.0723191	0.0561685	0.0833536	0.0276609
AL512504.1	ENSG00000225715	processed_pseudogene	0.359397	1.04294e-22	0.348382	2.39093e-21
OR2AS2P	ENSG00000271934	unprocessed_pseudogene	0.0132911	0.725938	0.024461	0.518803
AC005828.7	ENSG00000271919	transcribed_processed_pseudogene	-0.0412262	0.27673	-0.0448248	0.236917
GCNT4	ENSG00000176928	protein_coding	0.127659	0.00072351	0.0879851	0.0201042
AC012506.3	ENSG00000233714	lncRNA	0.169054	7.09844e-06	0.190463	3.9903e-07
KLK8	ENSG00000129455	protein_coding	-0.00877743	0.816938	-0.0145849	0.70049
AC024060.1	ENSG00000253049	snoRNA	-0.00471625	0.901015	0.000920889	0.980624
RN7SL541P	ENSG00000240250	misc_RNA	0.13078	0.000532472	0.126738	0.000791008
MIR8081	ENSG00000277889	miRNA	-0.0409913	0.279479	-0.0611595	0.106434
AL122016.1	ENSG00000216902	processed_pseudogene	0.0962624	0.0109411	0.134803	0.000355108
AC097527.1	ENSG00000237666	unprocessed_pseudogene	-0.152371	5.29987e-05	-0.164271	1.28952e-05
IP6K3	ENSG00000161896	protein_coding	-0.143482	0.000142577	-0.140228	0.000204761
AL136146.1	ENSG00000254672	processed_pseudogene	-0.0519383	0.170481	-0.0624998	0.0989677
MTF2	ENSG00000143033	protein_coding	-0.128455	0.000669553	-0.132283	0.000463111
ITFG2-AS1	ENSG00000256150	lncRNA	-0.164389	1.27088e-05	-0.165582	1.09664e-05
NOBOX	ENSG00000106410	protein_coding	-0.0423003	0.264397	-0.0334118	0.378105
RBM15B	ENSG00000259956	protein_coding	0.0589583	0.119655	0.0874626	0.0208575
PIH1D2	ENSG00000150773	protein_coding	0.270982	3.26187e-13	0.300381	6.75716e-16
AL390778.1	ENSG00000227958	lncRNA	0.063161	0.095441	0.0282212	0.45663
KRT18P61	ENSG00000267083	processed_pseudogene	-0.0707443	0.0617576	-0.0736067	0.0519174
LINC02126	ENSG00000259847	lncRNA	0.229175	9.03493e-10	0.187562	6.01311e-07
AL136981.1	ENSG00000226668	transcribed_unprocessed_pseudogene	0.0463774	0.22105	-0.124094	0.0010185
PCGF7P	ENSG00000268140	processed_pseudogene	0.135383	0.00033464	0.142053	0.0001663
AL031009.1	ENSG00000278987	TEC	0.00454219	0.90465	0.00927152	0.80683
AC008638.2	ENSG00000250006	processed_pseudogene	-0.039826	0.293387	-0.0656086	0.0832524
VN1R53P	ENSG00000236313	processed_pseudogene	-0.0108956	0.773843	0.00920635	0.808162
OR52E1	ENSG00000273085	polymorphic_pseudogene	0.0354692	0.349428	0.0422022	0.265507
AC009690.1	ENSG00000260729	protein_coding	-0.206747	3.54658e-08	-0.221425	3.35864e-09
MT1A	ENSG00000205362	protein_coding	0.326934	7.52708e-19	0.304374	1.98572e-16
AC006064.1	ENSG00000245667	lncRNA	0.0845477	0.0255015	0.0701289	0.0640628
AC004817.1	ENSG00000258517	lncRNA	0.0316128	0.404331	0.00715471	0.850337
AC104009.1	ENSG00000254768	lncRNA	-0.0188711	0.618682	-0.0595037	0.116265
RNU6-391P	ENSG00000202050	snRNA	0.0136053	0.71973	0.0140394	0.711181
AL356234.2	ENSG00000230533	lncRNA	-0.00137238	0.971128	0.00933366	0.805562
ATP2A1	ENSG00000196296	protein_coding	-0.091264	0.0158705	-0.065496	0.0837842
AC093424.1	ENSG00000270457	lncRNA	0.11131	0.00323318	0.14333	0.000144941
IGKV1OR22-5	ENSG00000230481	IG_V_pseudogene	0.0517557	0.171991	0.0746145	0.0487804
RNU6-448P	ENSG00000252861	snRNA	0.0130183	0.731344	0.0135993	0.719848
DPY19L1P2	ENSG00000231952	unprocessed_pseudogene	-0.112117	0.00301549	-0.131096	0.000521268
OR6C72P	ENSG00000205331	unprocessed_pseudogene	-0.0141404	0.709198	-0.0350018	0.355818
AC027281.1	ENSG00000279123	TEC	-0.274229	1.65731e-13	-0.278427	6.81362e-14
RNU1-129P	ENSG00000206791	snRNA	0.0322892	0.394345	0.0183143	0.629073
NCAPG	ENSG00000109805	protein_coding	0.369515	5.26053e-24	0.356713	0
IGHV5-78	ENSG00000211978	IG_V_pseudogene	0.0600435	0.112985	0.117144	0.00193488
FANK1	ENSG00000203780	protein_coding	0.13248	0.000449304	0.104814	0.00559356
NOP2	ENSG00000111641	protein_coding	0.105992	0.0050606	0.133502	0.000409774
ZNF880	ENSG00000221923	protein_coding	0.233914	3.95385e-10	0.229919	8.90335e-10
MELTF	ENSG00000163975	protein_coding	0.391287	5.87764e-27	0.376725	0
ZNF736P9Y	ENSG00000239893	transcribed_processed_pseudogene	0.152795	5.04816e-05	0.138439	0.000243834
PTPRB	ENSG00000127329	protein_coding	-0.277274	8.71232e-14	-0.284915	2.1728e-14
PRANCR	ENSG00000257815	lncRNA	0.0232402	0.539889	0.0371469	0.327007
AC116914.1	ENSG00000262358	lncRNA	0.218261	5.66203e-09	0.239888	1.3592e-10
RNF14P2	ENSG00000250594	processed_pseudogene	0.106196	0.00497602	0.0938808	0.013089
DGKD	ENSG00000077044	protein_coding	-0.16742	8.72116e-06	-0.139767	0.000214954
TMCO1	ENSG00000143183	protein_coding	0.510477	1.39189e-47	0.531237	0
PDE11A-AS1	ENSG00000229941	lncRNA	-0.163567	1.40593e-05	-0.229954	7.89747e-10
AC117500.5	ENSG00000279455	TEC	-0.189447	4.60963e-07	-0.288291	7.94599e-15
RAB5C	ENSG00000108774	protein_coding	0.345263	5.67563e-21	0.380434	0
NPBWR2	ENSG00000125522	protein_coding	0.0733915	0.0526087	0.0117705	0.756236
UPP1	ENSG00000183696	protein_coding	0.559107	1.2034e-58	0.521282	0
AP001610.2	ENSG00000228318	lncRNA	0.179449	1.83074e-06	0.15801	2.7472e-05
AC064859.1	ENSG00000279874	TEC	-0.0244904	0.518301	-0.0265187	0.48425
AC008760.1	ENSG00000269680	lncRNA	0.245908	4.50122e-11	0.197185	1.50548e-07
AC093323.2	ENSG00000279859	TEC	-0.131067	0.000517508	-0.151241	6.02896e-05
RNA5SP36	ENSG00000222129	rRNA_pseudogene	-0.0478543	0.206678	-0.0653543	0.0844571
RPS17P17	ENSG00000225758	processed_pseudogene	0.0120172	0.751294	0.0145663	0.700855
TRABD2B	ENSG00000269113	protein_coding	0.203284	6.03543e-08	0.196052	1.88544e-07
RPL36P2	ENSG00000231302	processed_pseudogene	0.335663	7.64822e-20	0.306962	1.07288e-16
AC073534.1	ENSG00000268442	processed_pseudogene	-0.096046	0.0111224	-0.0976522	0.00986089
RPS3AP17	ENSG00000244031	processed_pseudogene	0.0530627	0.161401	0.0874379	0.0208678
AC020914.3	ENSG00000268957	unprocessed_pseudogene	-0.0982911	0.00936427	-0.10024	0.00804322
AC244157.1	ENSG00000231392	unprocessed_pseudogene	-0.0165161	0.663128	-0.0191051	0.614338
AMN	ENSG00000166126	protein_coding	-0.0547317	0.148602	-0.0771729	0.0415229
KCNE1B	ENSG00000276289	protein_coding	0.203923	5.47522e-08	0.302669	2.96897e-16
KLK10	ENSG00000129451	protein_coding	0.0224174	0.554337	-0.0616663	0.10356
AL133338.1	ENSG00000260000	lncRNA	0.0739967	0.0506839	0.116757	0.00201511
MRPL57P7	ENSG00000254312	processed_pseudogene	-0.110615	0.00343163	-0.10406	0.00592714
AF096876.1	ENSG00000259981	lncRNA	0.0316349	0.404002	-0.00577854	0.878876
KDM5B	ENSG00000117139	protein_coding	-0.125595	0.000882921	-0.158189	2.75299e-05
KRTAP19-3	ENSG00000244025	protein_coding	-0.0390694	0.302661	-0.0386969	0.307297
STPG1	ENSG00000001460	protein_coding	0.317236	8.76695e-18	0.294059	2.87811e-15
AC004951.3	ENSG00000241057	transcribed_unprocessed_pseudogene	-0.187919	5.71904e-07	-0.187154	6.6787e-07
FHOD1	ENSG00000135723	protein_coding	0.355852	2.89656e-22	0.334708	4.57816e-20
PTPRH	ENSG00000080031	protein_coding	0.0945825	0.0124204	0.0836818	0.0270774
PCMTD1	ENSG00000168300	protein_coding	-0.379024	2.87899e-25	-0.366893	0
AL121957.1	ENSG00000234206	lncRNA	-0.171241	5.37283e-06	-0.206045	3.95283e-08
OR14A16	ENSG00000196772	protein_coding	-0.0389609	0.304006	-0.0407672	0.282118
NDUFS5P6	ENSG00000255531	processed_pseudogene	0.0137602	0.716675	0.00165839	0.965115
AL136038.1	ENSG00000200693	snoRNA	0.0576935	0.127813	0.0607608	0.108739
AC002128.1	ENSG00000268947	lncRNA	-0.106957	0.00467188	-0.115118	0.00233145
AC112907.2	ENSG00000231982	unprocessed_pseudogene	-0.245245	5.09139e-11	-0.213667	1.29627e-08
GLRA3	ENSG00000145451	protein_coding	-0.298031	8.74771e-16	-0.35605	2.73664e-22
AACSP1	ENSG00000250420	transcribed_unprocessed_pseudogene	-0.0293105	0.439432	-0.0568701	0.133352
RPS28P7	ENSG00000227097	processed_pseudogene	-0.069008	0.0684437	-0.177329	2.52327e-06
COX7A2P2	ENSG00000236764	processed_pseudogene	0.463276	1.99223e-38	0.415428	1.68907e-30
MINDY4	ENSG00000106125	protein_coding	0.139025	0.000229318	0.154558	4.20603e-05
MAP2K7	ENSG00000076984	protein_coding	-0.124501	0.000980009	-0.092278	0.0147619
AC013733.2	ENSG00000234595	lncRNA	0.0581557	0.124784	0.0647823	0.0872185
AP000281.2	ENSG00000232360	lncRNA	-0.252427	1.31508e-11	-0.242251	8.83921e-11
SMIM32	ENSG00000271824	protein_coding	-0.0451539	0.233488	-0.101187	0.00746383
RBM38-AS1	ENSG00000218018	lncRNA	0.123429	0.00108459	0.131763	0.000482784
ZNF767P	ENSG00000133624	transcribed_unprocessed_pseudogene	-0.143204	0.000146923	-0.131777	0.000487113
AC010376.1	ENSG00000253801	processed_pseudogene	-0.0424778	0.262397	-0.0367128	0.332781
MT-TL1	ENSG00000209082	Mt_tRNA	-0.467061	4.1359e-39	-0.451474	2.36442e-36
AP5S1	ENSG00000125843	protein_coding	0.53694	2.22575e-53	0.535672	0
GRIP1	ENSG00000155974	protein_coding	-0.1972	1.50233e-07	-0.230631	7.02286e-10
RPS29P12	ENSG00000243664	processed_pseudogene	0.159636	2.26354e-05	0.140381	0.000198739
VRK3	ENSG00000105053	protein_coding	0.389027	1.21898e-26	0.359495	0
H2BP8	ENSG00000235976	processed_pseudogene	0.0101607	0.788725	0.0160726	0.67164
SRSF10P1	ENSG00000267717	processed_pseudogene	0.018199	0.631234	0.0519236	0.170602
LINC01880	ENSG00000232002	lncRNA	0.00280285	0.941076	-0.0180368	0.63428
SNORD99	ENSG00000221539	snoRNA	0.0147545	0.697178	0.00855724	0.821452
FP236315.1	ENSG00000279064	lncRNA	0.0412971	0.275905	0.0415987	0.272409
AC027369.4	ENSG00000254920	unprocessed_pseudogene	0.0243594	0.520542	0.00319774	0.932792
NDUFAF4P4	ENSG00000231378	processed_pseudogene	0.0282168	0.4567	0.0460681	0.22415
AC123904.2	ENSG00000257323	processed_pseudogene	-0.047767	0.207508	-0.0481127	0.204234
VENTXP3	ENSG00000257364	processed_pseudogene	-0.0304791	0.421402	-0.0263275	0.487408
ARMH2	ENSG00000260286	protein_coding	-0.0179537	0.635843	-0.0228412	0.546872
SLC2A1	ENSG00000117394	protein_coding	0.386962	2.36287e-26	0.297172	1.41803e-15
LEMD1-AS1	ENSG00000226235	lncRNA	0.242129	9.03956e-11	0.2716	2.86927e-13
AL360270.2	ENSG00000261654	lncRNA	-0.044351	0.241914	-0.0652544	0.0849344
WNT1	ENSG00000125084	protein_coding	0.086532	0.0222343	0.0827407	0.0288291
MIR4635	ENSG00000263834	miRNA	0.00569959	0.880518	-0.020649	0.586014
AC104825.1	ENSG00000251615	lncRNA	-0.472121	4.90547e-40	-0.459632	0
AC024681.2	ENSG00000254227	lncRNA	0.0032034	0.932674	0.00395837	0.916858
AC012414.3	ENSG00000259443	lncRNA	-0.0413249	0.275581	-0.0426499	0.260467
AC134050.1	ENSG00000241537	processed_pseudogene	0.17308	4.23959e-06	0.148572	8.14509e-05
MUSK	ENSG00000030304	protein_coding	0.013773	0.716424	0.0996849	0.00840159
CDY1	ENSG00000172288	protein_coding
AL591684.3	ENSG00000270369	processed_pseudogene	-0.0107814	0.77615	-0.018541	0.624834
LINC02317	ENSG00000258678	lncRNA	0.0355674	0.348095	0.023876	0.528854
ST6GALNAC4P1	ENSG00000233469	processed_pseudogene	-0.115109	0.00232052	-0.103056	0.00642871
POLR2LP1	ENSG00000238211	processed_pseudogene	0.0801617	0.0342209	0.053056	0.161454
AC093802.1	ENSG00000220256	lncRNA	-0.215491	8.8879e-09	-0.390718	7.06619e-27
RNA5SP465	ENSG00000212497	rRNA_pseudogene	0.0217494	0.566204	0.0197509	0.602417
DUX4L5	ENSG00000280799	unprocessed_pseudogene
AC093249.6	ENSG00000261840	lncRNA	-0.294773	1.84743e-15	-0.269721	5.25631e-13
WASH4P	ENSG00000234769	unprocessed_pseudogene	-0.222604	2.75879e-09	-0.231678	6.58281e-10
RNU6-175P	ENSG00000252705	snRNA	-0.080589	0.0332722	-0.0827174	0.0288745
RNU6-428P	ENSG00000199812	snRNA	0.0656154	0.0832203	0.0325275	0.390863
SPINK1	ENSG00000164266	protein_coding	0.362668	4.01711e-23	0.205592	4.23917e-08
AL031710.1	ENSG00000261399	lncRNA	-0.0903725	0.0169301	-0.161648	1.77642e-05
PHKBP2	ENSG00000258467	unprocessed_pseudogene	-0.130143	0.000567171	-0.112366	0.00295132
AC107015.1	ENSG00000241815	processed_pseudogene	0.219559	4.57475e-09	0.201296	8.15577e-08
VSTM2B	ENSG00000187135	protein_coding	-0.463802	1.60285e-38	-0.366105	0
HCG27	ENSG00000206344	lncRNA	-0.00991872	0.79364	0.0055475	0.883654
AL132655.4	ENSG00000274491	misc_RNA
RN7SL521P	ENSG00000240877	misc_RNA	-0.233433	4.30292e-10	-0.238148	1.86066e-10
AC139768.1	ENSG00000278126	lncRNA	-0.259647	3.22966e-12	-0.253518	1.26454e-11
AC091819.2	ENSG00000253713	lncRNA	-0.0442415	0.24308	-0.0703036	0.0634012
AC079298.1	ENSG00000278981	lncRNA	0.0176213	0.64211	-0.0766251	0.0429949
SPATA31D1	ENSG00000214929	protein_coding	-0.0136427	0.718992	-0.0285956	0.450676
MTND4P8	ENSG00000248548	unprocessed_pseudogene	-0.0528491	0.163098	-0.0472691	0.21229
GLYCTK	ENSG00000168237	protein_coding	-0.168169	7.93768e-06	-0.168409	7.93978e-06
MASP2	ENSG00000009724	protein_coding	-0.178472	2.08645e-06	-0.178794	2.07881e-06
FOXD2-AS1	ENSG00000237424	lncRNA	0.3314	2.35771e-19	0.36381	0
DNAJA1P6	ENSG00000228045	processed_pseudogene	-0.0448147	0.237023	-0.0876984	0.0204885
RPRM	ENSG00000177519	protein_coding	-0.508286	3.98889e-47	-0.485248	0
TNNT1	ENSG00000105048	protein_coding	-0.00960245	0.800079	-0.0246883	0.514832
AC008555.6	ENSG00000280106	TEC	-0.104219	0.00585125	-0.118211	0.00176819
AC009220.1	ENSG00000228360	processed_pseudogene	0.121066	0.00135256	0.145417	0.000117368
MTND1P11	ENSG00000228166	unprocessed_pseudogene	0.0105454	0.780925	-0.00342266	0.928078
AC138869.1	ENSG00000260414	processed_pseudogene	0.00455297	0.904425	0.00968114	0.798476
MT-ND1	ENSG00000198888	protein_coding	-0.45385	9.17304e-37	-0.442827	0
PPOX	ENSG00000143224	protein_coding	0.0380107	0.315961	0.0544837	0.150421
OR2U2P	ENSG00000242524	unprocessed_pseudogene	0.00224052	0.952882	-0.0459345	0.225497
MTATP6P26	ENSG00000236878	processed_pseudogene	-0.190795	3.80572e-07	-0.19667	1.62432e-07
DEFA1	ENSG00000206047	protein_coding	0.0451009	0.234038	0.0504735	0.182875
AL136369.2	ENSG00000231496	lncRNA	0.0514521	0.174524	0.0598435	0.114192
LINC02301	ENSG00000258743	lncRNA	0.0213556	0.573257	-0.0443271	0.242169
H6PD	ENSG00000049239	protein_coding	0.211693	1.63302e-08	0.157745	2.90085e-05
RCOR1	ENSG00000089902	protein_coding	0.0324395	0.392147	0.015865	0.675563
GRAMD1C	ENSG00000178075	protein_coding	0.121864	0.0012559	0.124825	0.000957915
LINC01429	ENSG00000227964	lncRNA	0.109781	0.00368462	0.00313622	0.934082
RPS6KB1	ENSG00000108443	protein_coding	-0.0252224	0.505872	-0.00936803	0.804812
AC068620.1	ENSG00000269921	lncRNA	-0.0206402	0.586174	-0.00862514	0.820014
ADIRF-AS1	ENSG00000272734	lncRNA	0.265056	1.09641e-12	0.244537	6.72393e-11
GLI3	ENSG00000106571	protein_coding	0.261882	2.07298e-12	0.242435	9.85049e-11
MIR378D1	ENSG00000263631	miRNA	-0.0256933	0.497959	-0.0210657	0.578475
MTATP6P19	ENSG00000228316	processed_pseudogene	-0.0659141	0.0818238	-0.0736285	0.0518477
OFD1P4Y	ENSG00000229406	unprocessed_pseudogene	0.0444543	0.240818	0.0223021	0.556376
AC006001.2	ENSG00000226824	lncRNA	0.084523	0.0255446	0.0839138	0.0266542
KCNE4	ENSG00000152049	protein_coding	0.517813	3.86899e-49	0.496679	0
AL589987.1	ENSG00000230707	processed_pseudogene	-0.238118	1.87079e-10	-0.225831	1.6014e-09
EIF1P5	ENSG00000266563	unprocessed_pseudogene	0.49105	1.21821e-43	0.425546	4.51849e-32
HOXC13	ENSG00000123364	protein_coding	0.277296	8.6712e-14	0.433901	2.06853e-33
DAP3P1	ENSG00000225082	unprocessed_pseudogene	0.102306	0.0068273	0.0736233	0.0518644
TOLLIP-AS1	ENSG00000255153	lncRNA	-0.0632185	0.0951392	-0.0409264	0.280166
AC009065.8	ENSG00000261663	lncRNA	-0.154243	4.27171e-05	-0.142197	0.000166148
FAM217B	ENSG00000196227	protein_coding	-0.178532	2.06973e-06	-0.158447	2.67021e-05
PPIC-AS1	ENSG00000249996	lncRNA	0.330785	2.76966e-19	0.32092	3.48596e-18
AC011396.1	ENSG00000248842	lncRNA	9.07943e-05	0.99809	0.00345114	0.927481
AC139143.1	ENSG00000230080	processed_pseudogene	0.521743	5.47424e-50	0.406913	3.23681e-29
AC067817.2	ENSG00000253829	lncRNA	-0.107093	0.00461935	-0.113073	0.0027753
FCGR2B	ENSG00000072694	protein_coding	0.551467	8.71563e-57	0.485287	1.61118e-42
LAMTOR4	ENSG00000188186	protein_coding	0.272112	2.57959e-13	0.276628	1.26703e-13
PHYKPL	ENSG00000175309	protein_coding	0.171205	5.39814e-06	0.184383	9.7855e-07
U3	ENSG00000212211	snoRNA	-0.0448268	0.236896	-0.0336962	0.374057
VN1R7P	ENSG00000275592	processed_pseudogene	-0.029214	0.44094	-0.0606932	0.109134
AC034234.1	ENSG00000248935	lncRNA	0.00399104	0.916175	-0.00628355	0.868382
KIAA1328	ENSG00000150477	protein_coding	-0.188099	5.5761e-07	-0.176878	2.67759e-06
KRT8P10	ENSG00000231203	processed_pseudogene	0.150225	6.76474e-05	0.0997731	0.00834371
AC133473.1	ENSG00000236489	processed_pseudogene	-0.140548	0.00019526	-0.122336	0.0012018
RNU7-90P	ENSG00000238731	snRNA	0.0156705	0.679391	0.00699021	0.853739
NME1-NME2	ENSG00000011052	protein_coding	-0.0658894	0.0819385	-0.0942876	0.0127224
AC007274.2	ENSG00000236690	unprocessed_pseudogene	-0.0215638	0.569524	-0.0102133	0.787656
PHLDA2	ENSG00000181649	protein_coding	0.605632	4.32211e-71	0.606769	2.02055e-71
CBL	ENSG00000110395	protein_coding	-0.154425	4.18277e-05	-0.145263	0.000119353
ASS1P2	ENSG00000223922	processed_pseudogene	-0.0250396	0.508962	-0.00608075	0.872594
AC022690.1	ENSG00000254425	processed_pseudogene	-0.0481812	0.20359	-0.062412	0.0994436
RLN1	ENSG00000107018	protein_coding	0.119098	0.00162089	0.146681	0.000100499
AC093801.2	ENSG00000248480	processed_pseudogene	0.0447594	0.237602	0.0468686	0.216193
IGHV1-12	ENSG00000254174	IG_V_pseudogene	0.0917028	0.0153707	0.104843	0.00556096
RN7SL193P	ENSG00000239679	misc_RNA	-0.00473315	0.900662	0.000779608	0.983597
AC245128.2	ENSG00000228790	unprocessed_pseudogene	0.0317182	0.402765	0.0189714	0.616817
KRT8P50	ENSG00000260799	processed_pseudogene	0.0388034	0.305967	0.0460049	0.224787
CLN6	ENSG00000128973	protein_coding	0.48277	4.90058e-42	0.500953	0
EFS	ENSG00000100842	protein_coding	-0.350094	1.48109e-21	-0.358273	0
PPIAP27	ENSG00000234363	processed_pseudogene	0.0260692	0.49169	0.0181001	0.633092
AC103592.1	ENSG00000223905	processed_pseudogene	0.0535974	0.157213	0.0731244	0.0534772
ERRFI1	ENSG00000116285	protein_coding	0.48353	3.50658e-42	0.445493	0
AL049874.2	ENSG00000244756	processed_pseudogene	0.169315	6.8677e-06	0.142119	0.000165122
EVPL	ENSG00000167880	protein_coding	0.094359	0.01263	0.000624896	0.986851
AC015878.2	ENSG00000265948	lncRNA	-0.0580732	0.125321	-0.103088	0.00641211
GRAMD4P8	ENSG00000270930	processed_pseudogene	0.113434	0.002689	0.173604	3.96088e-06
AC120024.4	ENSG00000279273	TEC	-0.0632893	0.0947688	-0.104019	0.00594676
SMIM2	ENSG00000139656	protein_coding	-0.127187	0.000757394	-0.126751	0.00079005
AC073257.1	ENSG00000232140	lncRNA	-0.0315097	0.405866	0.00357606	0.924863
SPON1-AS1	ENSG00000254418	lncRNA	-0.0913833	0.0157332	-0.0942118	0.0127698
IL27RA	ENSG00000104998	protein_coding	0.401241	2.20827e-28	0.423468	0
CHMP1B2P	ENSG00000278530	transcribed_unitary_pseudogene	-0.0235999	0.533632	0.0411702	0.277384
AC068787.1	ENSG00000279952	TEC	0.0427939	0.258859	0.0457351	0.22752
SRGAP2-AS1	ENSG00000230806	lncRNA	-0.0268534	0.478749	-0.0443557	0.241865
WDR70	ENSG00000082068	protein_coding	0.136024	0.000313323	0.159502	2.35631e-05
AC073612.1	ENSG00000258064	protein_coding	0.055711	0.141461	0.0231226	0.541942
OR10H1	ENSG00000186723	protein_coding	-0.052367	0.166975	-0.0711173	0.0603938
BRDT	ENSG00000137948	protein_coding	-0.0853211	0.0241818	-0.066882	0.0774275
OTUD1	ENSG00000165312	protein_coding	-0.382924	8.50242e-26	-0.416272	0
AL162724.2	ENSG00000235204	lncRNA	0.208848	2.55705e-08	0.215185	9.33814e-09
TTC5	ENSG00000136319	protein_coding	0.268214	5.76691e-13	0.271762	3.4675e-13
PDCD6	ENSG00000249915	protein_coding	0.345118	5.90654e-21	0.342835	0
AC137675.1	ENSG00000232167	processed_pseudogene	0.0821648	0.0299653	0.0605685	0.109865
MIR6131	ENSG00000277073	miRNA	0.0857767	0.0234324	0.0890979	0.0185524
AC008267.6	ENSG00000244657	transcribed_unprocessed_pseudogene	-0.030335	0.423601	-0.0627209	0.0977772
AC068308.1	ENSG00000241231	lncRNA	-0.149998	6.94016e-05	-0.149546	7.30281e-05
LINC02747	ENSG00000255774	lncRNA	0.00497412	0.895633	-0.0138193	0.715511
MRPS11	ENSG00000181991	protein_coding	0.386015	3.19517e-26	0.396791	0
RPL7P22	ENSG00000226544	processed_pseudogene	0.392461	4.01501e-27	0.341995	1.38978e-20
RNA5SP442	ENSG00000201920	rRNA_pseudogene	0.183496	1.05703e-06	0.181223	1.4411e-06
EPB41L2	ENSG00000079819	protein_coding	-0.330766	2.78318e-19	-0.344065	0
AL772337.3	ENSG00000234460	transcribed_unprocessed_pseudogene	0.0828143	0.0286866	0.0235594	0.534335
EPHA3	ENSG00000044524	protein_coding	0.345415	5.44309e-21	0.285696	1.83431e-14
CENPBD1P1	ENSG00000213753	transcribed_processed_pseudogene	0.414395	2.42735e-30	0.392263	0
C2orf27A	ENSG00000197927	transcribed_unprocessed_pseudogene	-0.44543	2.54085e-35	-0.461766	0
RNU6ATAC25P	ENSG00000221725	snRNA	0.0420194	0.267585	0.0406192	0.28387
WWC2-AS2	ENSG00000251359	lncRNA	0.22474	1.92652e-09	0.178922	1.9645e-06
HMGB1P46	ENSG00000254146	processed_pseudogene	0.0895283	0.01799	0.0862276	0.0227105
AC109329.1	ENSG00000253346	processed_pseudogene	0.207227	3.29219e-08	0.204945	4.68233e-08
DIO1	ENSG00000211452	protein_coding	0.128532	0.000664531	0.0844765	0.025626
C1orf35	ENSG00000143793	protein_coding	-0.0909758	0.0162065	-0.0983466	0.00934718
LDHA	ENSG00000134333	protein_coding	0.654325	1.58619e-86	0.607708	0
LINC02826	ENSG00000275212	lncRNA	0.0703472	0.0632369	0.11644	0.00206104
RN7SL446P	ENSG00000244544	misc_RNA	0.0823911	0.0295144	0.0705167	0.062602
AC079945.2	ENSG00000277250	misc_RNA	-0.0904969	0.0167786	-0.110666	0.00341671
XCL1	ENSG00000143184	protein_coding	0.259467	3.34677e-12	0.361612	5.47401e-23
MIR4740	ENSG00000266392	miRNA	-0.121306	0.00132283	-0.0800455	0.0344827
AL033527.2	ENSG00000261798	lncRNA	-0.227232	1.26124e-09	-0.229053	9.2276e-10
UBE3A	ENSG00000114062	protein_coding	0.151303	5.98624e-05	0.144012	0.000136705
DNMT3A	ENSG00000119772	protein_coding	0.00358412	0.924695	0.00557647	0.883051
PPIAP16	ENSG00000213509	processed_pseudogene	0.470721	8.87868e-40	0.407443	2.69997e-29
AL662844.3	ENSG00000271821	lncRNA	0.0123966	0.743714	0.0296995	0.433381
AC087857.1	ENSG00000229642	lncRNA	-0.017273	0.648704	-0.0393998	0.298586
PDE5A	ENSG00000138735	protein_coding	0.203151	6.15884e-08	0.205108	4.90043e-08
AC061997.1	ENSG00000251838	snoRNA
RN7SL648P	ENSG00000265727	misc_RNA	-0.103809	0.00604921	-0.0994233	0.0085752
LINC01730	ENSG00000275491	lncRNA	0.0927196	0.0142653	0.0899843	0.0174106
RNU6-1045P	ENSG00000252130	snRNA	0.00630281	0.867983	0.000736872	0.984496
AC110774.1	ENSG00000279013	TEC	-0.105325	0.00534593	-0.212231	1.49918e-08
ZNF304	ENSG00000131845	protein_coding	0.160396	2.06629e-05	0.151614	5.89114e-05
AL359258.3	ENSG00000280186	TEC	0.383168	7.87141e-26	0.42097	2.3597e-31
AC104316.2	ENSG00000259631	lncRNA	0.111687	0.00312975	0.0928505	0.0141282
ATP6AP2	ENSG00000182220	protein_coding	0.610116	2.11788e-72	0.638028	0
RN7SL714P	ENSG00000241757	misc_RNA	0.0538001	0.155648	0.0528437	0.163141
AP001207.1	ENSG00000253153	processed_pseudogene	0.262447	1.85176e-12	0.261239	2.356e-12
ATP23	ENSG00000166896	protein_coding	0.187097	6.4178e-07	0.25681	6.74451e-12
PLIN4	ENSG00000167676	protein_coding	-0.247909	3.09698e-11	-0.276205	1.38387e-13
AC008079.1	ENSG00000280007	lncRNA	-0.190464	3.98966e-07	-0.21783	6.65438e-09
MTND4P24	ENSG00000232177	processed_pseudogene	0.146566	0.00010179	0.159325	2.34935e-05
AC244100.3	ENSG00000275944	lncRNA	0.0630878	0.0958269	0.084104	0.0262863
Y_RNA	ENSG00000201683	misc_RNA	0.0230324	0.54352	0.0306837	0.418289
AL035411.1	ENSG00000185839	processed_pseudogene	0.543193	7.96686e-55	0.43758	5.17495e-34
AL157944.1	ENSG00000233290	lncRNA	0.0479889	0.205403	0.0331293	0.382153
DSCR4-IT1	ENSG00000223608	lncRNA	0.0383168	0.312076	0.0322763	0.394534
HMGN2P10	ENSG00000231261	processed_pseudogene	0.305085	1.67773e-16	0.274367	1.61002e-13
ARL17B	ENSG00000228696	protein_coding	-0.137141	0.000279164	-0.137009	0.000286522
RLIMP1	ENSG00000229456	processed_pseudogene	-0.0129637	0.732429	-0.0265197	0.484233
COPS5P1	ENSG00000213187	processed_pseudogene	0.221024	3.5898e-09	0.224629	1.96293e-09
Y_RNA	ENSG00000207176	misc_RNA	0.0019722	0.958519	-0.00296416	0.937691
MIR129-2	ENSG00000199077	miRNA	0.0374681	0.322923	0.0450127	0.234954
PLP2	ENSG00000102007	protein_coding	0.581482	2.21651e-64	0.522875	0
AC011506.1	ENSG00000242411	processed_pseudogene	0.333093	1.51076e-19	0.2711	3.18291e-13
TREH	ENSG00000118094	protein_coding	-0.12055	0.00141859	-0.125531	0.0008883
AL049861.1	ENSG00000270507	processed_pseudogene	-0.0589367	0.119791	-0.0567898	0.133903
NOP16	ENSG00000048162	protein_coding	0.298344	8.13761e-16	0.29677	1.55478e-15
GNA12	ENSG00000146535	protein_coding	0.263857	1.39609e-12	0.300219	7.01684e-16
HEY2	ENSG00000135547	protein_coding	-0.377204	5.05763e-25	-0.39867	0
ACOX2	ENSG00000168306	protein_coding	0.210174	2.07645e-08	0.138856	0.000236481
AP000542.3	ENSG00000280341	lncRNA	0.0102943	0.786012	-0.0134319	0.723154
INTS13	ENSG00000064102	protein_coding	0.0957837	0.0113458	0.112426	0.00295038
PROSER2	ENSG00000148426	protein_coding	0.308626	7.19848e-17	0.321813	3.15341e-18
PPP1R7	ENSG00000115685	protein_coding	0.166609	9.65118e-06	0.186801	7.01385e-07
AC119150.1	ENSG00000249916	lncRNA	-0.0468181	0.216689	-0.0532758	0.159722
AC099791.2	ENSG00000271200	lncRNA	-0.148001	8.68151e-05	-0.115145	0.00231315
Metazoa_SRP	ENSG00000276669	misc_RNA	0.00159511	0.966445	-0.00841435	0.824384
AP001468.1	ENSG00000228404	lncRNA	-0.0486775	0.198966	-0.0431318	0.255114
AC008662.2	ENSG00000253538	lncRNA	0.00781726	0.836664	0.0126301	0.73906
MIR6720	ENSG00000275859	miRNA
AC020703.1	ENSG00000249309	lncRNA	0.115282	0.00228506	0.123554	0.00107189
OR51E2	ENSG00000167332	protein_coding	0.28521	1.56914e-14	0.383796	6.45747e-26
AP002992.1	ENSG00000255236	lncRNA	-0.132966	0.000427851	-0.170809	5.67818e-06
MTND4P31	ENSG00000235382	processed_pseudogene	-0.112361	0.00295242	-0.121392	0.00131227
CYP2E1	ENSG00000130649	protein_coding	-0.365163	1.92621e-23	-0.375384	0
PES1	ENSG00000100029	protein_coding	0.0013679	0.971223	0.0142397	0.70718
ADAM20P2	ENSG00000248574	processed_pseudogene	-0.0167874	0.657943	-0.0111352	0.76901
USP3-AS1	ENSG00000259248	lncRNA	0.0477569	0.207605	0.0339089	0.370956
IGLC7	ENSG00000211685	IG_C_gene	0.148007	8.67543e-05	0.206592	3.63253e-08
AC078899.3	ENSG00000268620	unprocessed_pseudogene	-0.130394	0.000553237	-0.101805	0.00710597
MIR516A2	ENSG00000207620	miRNA	-0.112385	0.00294633	-0.063664	0.0928263
AP002990.1	ENSG00000255508	protein_coding	0.108133	0.00423507	0.127415	0.000747431
HSDL2	ENSG00000119471	protein_coding	0.004725	0.900832	-0.0152684	0.687107
RNU6-919P	ENSG00000252540	snRNA	-0.0248471	0.512225	-0.036899	0.330333
LINC01548	ENSG00000229086	lncRNA	-0.109815	0.00367405	-0.136565	0.000296296
RPS13P2	ENSG00000228929	processed_pseudogene	0.362507	4.21198e-23	0.298095	1.14709e-15
RPL31P9	ENSG00000264054	processed_pseudogene	0.0463418	0.221406	0.0663952	0.0796138
LINC00395	ENSG00000231061	lncRNA	0.0062048	0.870017	0.0379461	0.316784
STARD5	ENSG00000172345	protein_coding	0.32804	5.65629e-19	0.429714	0
IGHV3-74	ENSG00000224650	IG_V_gene	0.192364	3.03931e-07	0.187365	6.18113e-07
AL162425.1	ENSG00000236461	lncRNA	-0.048772	0.198095	-0.0981685	0.0094535
PTCD3	ENSG00000132300	protein_coding	-0.104035	0.00593932	-0.0945474	0.0124778
ABHD17AP4	ENSG00000229107	processed_pseudogene	0.312672	2.69938e-17	0.359232	1.09397e-22
TRAV5	ENSG00000211779	TR_V_gene	0.187385	6.16369e-07	0.193897	2.43569e-07
TSPEAR	ENSG00000175894	protein_coding	-0.0389673	0.303926	-0.0523681	0.166966
AC011487.1	ENSG00000213777	transcribed_processed_pseudogene	-0.147253	9.43423e-05	-0.148465	8.24306e-05
LINC01874	ENSG00000223985	lncRNA	0.0155778	0.681183	0.0189529	0.617162
CYP2D6	ENSG00000100197	protein_coding	-0.33123	2.4652e-19	-0.340669	0
FLYWCH2	ENSG00000162076	protein_coding	0.0451012	0.234035	0.0314639	0.406456
NTM	ENSG00000182667	protein_coding	-0.302815	2.86878e-16	-0.228346	1.16403e-09
SERF1AP1	ENSG00000250813	processed_pseudogene	0.143809	0.000137613	0.12823	0.000684418
ZFP91P1	ENSG00000274010	processed_pseudogene	-0.118829	0.0016612	-0.102561	0.00668912
AC091489.2	ENSG00000260933	processed_pseudogene	-0.0107536	0.776713	-0.0250937	0.508045
IFNA1	ENSG00000197919	protein_coding	0.0829996	0.0283305	0.0793419	0.0361055
DLGAP1-AS4	ENSG00000263878	lncRNA	-0.0268437	0.478908	-0.0620468	0.101443
LCT-AS1	ENSG00000226806	lncRNA	0.248503	2.76986e-11	0.223512	2.36916e-09
ZDHHC20P3	ENSG00000255460	processed_pseudogene	-0.0612037	0.106181	-0.095307	0.011762
AC008736.2	ENSG00000267567	lncRNA	0.156047	3.46226e-05	0.146332	0.000104451
AC010387.1	ENSG00000250694	lncRNA	-0.0673651	0.0753059	-0.0482102	0.203318
RN7SL177P	ENSG00000242976	misc_RNA	0.0823725	0.0295511	0.0517634	0.171927
LINC01771	ENSG00000225675	lncRNA	-0.0200117	0.597633	-0.0473448	0.211557
AC093890.1	ENSG00000249741	processed_pseudogene	0.162533	1.59539e-05	0.182801	1.16253e-06
RNY1P5	ENSG00000206617	misc_RNA	-0.0769934	0.0420006	-0.0828887	0.0285432
SNORA72	ENSG00000207249	snoRNA	-0.00285293	0.940025	-0.00332067	0.930215
AC091027.2	ENSG00000266586	lncRNA	-0.0330066	0.383919	-0.0185003	0.625594
AC103808.1	ENSG00000264212	lncRNA	-0.00614363	0.871287	-0.0246818	0.515037
ZNF551	ENSG00000204519	protein_coding	0.0221247	0.559522	0.0133014	0.72567
RNVU1-24	ENSG00000201699	snRNA	-0.13346	0.00040703	-0.151774	5.67379e-05
RPL41	ENSG00000229117	protein_coding	0.41576	1.50252e-30	0.382538	0
ELOCP13	ENSG00000225716	processed_pseudogene	-0.0044433	0.906717	-0.00253777	0.94664
RN7SKP132	ENSG00000251810	misc_RNA	0.00299976	0.936945	-0.0116699	0.758254
SERPINB3	ENSG00000057149	protein_coding	-0.00936321	0.804958	0.0877236	0.0204522
RNU4-73P	ENSG00000200034	snRNA	-0.0275995	0.466612	-0.0231824	0.540898
AC108706.1	ENSG00000277746	processed_pseudogene	0.0408977	0.280579	0.0145315	0.701534
ASB2	ENSG00000100628	protein_coding	0.200378	9.36302e-08	0.25164	1.80307e-11
RNU7-105P	ENSG00000251919	snRNA	-0.0598827	0.113955	-0.0657962	0.0823726
RPS6P16	ENSG00000243250	processed_pseudogene	0.276417	1.04487e-13	0.263533	1.48985e-12
AP005328.1	ENSG00000272461	lncRNA	0.015281	0.686934	0.0121208	0.749222
CD1C	ENSG00000158481	protein_coding	0.246661	3.91169e-11	0.247165	3.56032e-11
WFDC6	ENSG00000243543	protein_coding	0.124899	0.000943543	0.103841	0.00603336
AL035410.2	ENSG00000271419	processed_pseudogene	0.026426	0.485779	0.0190482	0.615392
DDX55P1	ENSG00000270863	processed_pseudogene	0.0779211	0.0395814	0.0716399	0.0585253
MZT2A	ENSG00000173272	protein_coding	0.168806	7.3244e-06	0.19596	1.91075e-07
MIR548C	ENSG00000207546	miRNA	-0.0504866	0.182762	-0.0562421	0.1377
FOXO1B	ENSG00000214295	processed_pseudogene	0.0103641	0.784598	0.013906	0.713804
EXOSC7	ENSG00000075914	protein_coding	-0.0410912	0.278308	-0.0455362	0.229487
RNA5SP237	ENSG00000222346	rRNA_pseudogene	-0.0383927	0.311118	-0.0328695	0.385899
AP003031.3	ENSG00000254814	lncRNA	-0.123624	0.00106482	-0.110417	0.00349021
TPI1P4	ENSG00000225455	processed_pseudogene	0.484138	2.6805e-42	0.461296	4.49852e-38
OGDHL	ENSG00000197444	protein_coding	0.14177	0.000171411	0.114484	0.00246537
AL117382.3	ENSG00000233376	lncRNA	0.0691918	0.0677087	-0.0262418	0.488827
IL12A	ENSG00000168811	protein_coding	-0.287834	8.79479e-15	-0.298938	9.44434e-16
LINC01299	ENSG00000254081	lncRNA	-0.231464	6.0747e-10	-0.31623	1.12525e-17
FGFBP1	ENSG00000137440	protein_coding	-0.00111821	0.976474	-0.0976305	0.00985392
BRD9P2	ENSG00000249908	transcribed_unprocessed_pseudogene	-0.260427	2.76823e-12	-0.247746	3.19275e-11
RN7SL150P	ENSG00000240626	misc_RNA	0.0667962	0.0778093	0.0630638	0.0959533
RN7SKP7	ENSG00000222472	misc_RNA
FAM86C1P	ENSG00000158483	transcribed_unprocessed_pseudogene	0.450891	2.97894e-36	0.464575	0
HNRNPA1P40	ENSG00000212961	processed_pseudogene	0.28452	1.82536e-14	0.280396	4.46763e-14
MATN3	ENSG00000132031	protein_coding	0.0827285	0.0288529	0.0891446	0.0185166
AL021578.1	ENSG00000275894	lncRNA	0.135878	0.000318069	0.152121	5.45347e-05
AP001610.3	ENSG00000232806	lncRNA	0.0145416	0.701337	0.0153897	0.684826
PIGA	ENSG00000165195	protein_coding	0.114822	0.00238023	0.12481	0.000959308
AP002512.1	ENSG00000254411	processed_pseudogene	0.0647992	0.0871358	0.0583093	0.123789
AP006565.1	ENSG00000265737	lncRNA	0.0685762	0.0701957	0.0686138	0.0700416
AC107074.1	ENSG00000249184	lncRNA	0.153829	4.48166e-05	0.105969	0.00507021
MNT	ENSG00000070444	protein_coding	-0.060708	0.109047	-0.0301608	0.426176
AC009145.3	ENSG00000260694	lncRNA	-0.0384063	0.310946	-0.0347492	0.359302
AL354794.2	ENSG00000236998	processed_pseudogene	-0.222742	2.69584e-09	-0.251165	1.67324e-11
MSANTD3	ENSG00000066697	protein_coding	0.421016	2.32098e-31	0.412098	0
AC104333.2	ENSG00000236317	processed_pseudogene	0.075233	0.0469349	0.0945786	0.0124241
WDR45BP1	ENSG00000265574	processed_pseudogene	0.311596	3.50918e-17	0.294809	1.8324e-15
LINC01776	ENSG00000226053	lncRNA	0.19503	2.06533e-07	0.172545	4.54332e-06
AL139130.1	ENSG00000237390	lncRNA	0.0127108	0.737453	-0.111004	0.00331931
OR2V2	ENSG00000182613	protein_coding	0.0178242	0.638282	0.0101526	0.788889
PLOD1	ENSG00000083444	protein_coding	0.561561	2.96963e-59	0.482455	0
SNCA-AS1	ENSG00000247775	lncRNA	-0.0381778	0.313837	-0.00216544	0.954459
CLPSL2	ENSG00000196748	protein_coding	0.198875	1.17197e-07	0.192281	3.07582e-07
PSMB3P2	ENSG00000235444	processed_pseudogene	0.317477	8.25598e-18	0.289221	6.46024e-15
Y_RNA	ENSG00000200883	misc_RNA	0.0310606	0.412594	0.00259852	0.945364
LINC02481	ENSG00000246526	lncRNA	-0.103489	0.00620759	-0.11178	0.00310474
AL049636.1	ENSG00000236674	processed_pseudogene	0.211402	1.7101e-08	0.192498	2.9813e-07
RNA5S10	ENSG00000199910	rRNA
RNU6-464P	ENSG00000253026	snRNA	-0.0332646	0.380211	-0.0407821	0.281942
AC244502.3	ENSG00000259042	lncRNA	0.184279	9.49116e-07	0.307231	1.0061e-16
CD79B	ENSG00000007312	protein_coding	0.383632	6.80109e-26	0.430106	0
AC091812.2	ENSG00000273720	processed_pseudogene	-0.0220875	0.560183	0.0213995	0.572468
SNORD42	ENSG00000202440	snoRNA	-0.0780667	0.0392126	-0.0911376	0.0160171
FARS2	ENSG00000145982	protein_coding	0.49425	2.84208e-44	0.491894	0
AC020656.2	ENSG00000274979	lncRNA	0.0712248	0.0600055	0.0875974	0.020635
DDX60L	ENSG00000181381	protein_coding	0.227463	1.21249e-09	0.222863	2.91991e-09
RN7SL802P	ENSG00000277506	misc_RNA	0.0196168	0.604884	0.0322208	0.395348
VNN2	ENSG00000112303	protein_coding	0.423045	1.11865e-31	0.404459	0
SH3D21	ENSG00000214193	protein_coding	0.517266	5.06793e-49	0.459848	0
RNU6-1307P	ENSG00000212314	snRNA	0.0138363	0.715176	0.0207722	0.583782
IGHJ1P	ENSG00000227335	IG_J_pseudogene	-0.00088104	0.981463	0.0105483	0.780867
LINC01219	ENSG00000232987	lncRNA	-0.237476	2.09916e-10	-0.233264	4.43271e-10
PRKAG2-AS1	ENSG00000239911	lncRNA	0.134728	0.000357842	0.16876	7.59805e-06
LINC01994	ENSG00000241098	lncRNA	0.216172	7.95914e-09	0.204408	5.08399e-08
RCN3	ENSG00000142552	protein_coding	0.291854	3.58018e-15	0.25682	6.73098e-12
PPP4C	ENSG00000149923	protein_coding	0.412742	4.32622e-30	0.413724	0
COX6CP17	ENSG00000235141	processed_pseudogene	-0.0773746	0.0409917	-0.083021	0.0282896
AC003101.3	ENSG00000278977	TEC
AL121929.1	ENSG00000226431	lncRNA	-0.0102874	0.786153	0.00138334	0.970898
MIR638	ENSG00000207972	miRNA	-0.0542311	0.152357	-0.0501354	0.185829
JAKMIP3	ENSG00000188385	protein_coding	-0.393347	3.00754e-27	-0.37609	0
AL365440.1	ENSG00000231434	processed_pseudogene	0.470689	9.00155e-40	0.451804	2.07432e-36
AC099494.1	ENSG00000279410	TEC	-0.0875716	0.0206724	-0.0962729	0.0109323
AC004233.2	ENSG00000272079	lncRNA	-0.265587	9.84601e-13	-0.21182	1.73525e-08
ALDOA	ENSG00000149925	protein_coding	0.598721	4.11423e-69	0.558147	0
AC023866.2	ENSG00000254222	lncRNA	-0.0387662	0.30643	-0.0576073	0.128385
CTAGE6	ENSG00000271321	protein_coding	0.315113	1.48286e-17	0.284499	1.83356e-14
NCEH1	ENSG00000144959	protein_coding	0.46696	4.3157e-39	0.481935	0
SMARCC2	ENSG00000139613	protein_coding	-0.185042	8.54214e-07	-0.221167	3.86226e-09
RFX4	ENSG00000111783	protein_coding	-0.0899758	0.0174212	-0.042993	0.256578
NRAP	ENSG00000197893	protein_coding	0.250141	2.03263e-11	0.309912	5.27908e-17
NPM1P19	ENSG00000223864	processed_pseudogene	0.388375	1.50341e-26	0.33156	2.26112e-19
RCAN3	ENSG00000117602	protein_coding	0.4147	2.18097e-30	0.389606	0
RNU6-18P	ENSG00000207257	snRNA	-0.022709	0.549195	-0.0187918	0.620156
GALC	ENSG00000054983	protein_coding	0.177825	2.27426e-06	0.165714	1.10997e-05
ZBTB21	ENSG00000173276	protein_coding	0.252613	1.26895e-11	0.226745	1.52626e-09
MIR548AM	ENSG00000265144	miRNA	-0.0912351	0.015904	-0.101007	0.00757129
KBTBD8	ENSG00000163376	protein_coding	0.312607	2.7427e-17	0.332186	1.27305e-19
MIR574	ENSG00000207944	miRNA	0.0610901	0.106832	0.0907482	0.0164763
ZNF451	ENSG00000112200	protein_coding	-0.193831	2.45915e-07	-0.183506	1.1031e-06
AC012506.2	ENSG00000223634	lncRNA	0.00530909	0.888649	0.0278617	0.462387
AC007557.2	ENSG00000231597	lncRNA	-0.0483699	0.201823	-0.0521599	0.168662
LCN6	ENSG00000267206	protein_coding	-0.0961153	0.0110641	-0.138381	0.000245334
MED31	ENSG00000108590	protein_coding	0.502	7.85123e-46	0.525581	0
RNF24	ENSG00000101236	protein_coding	0.172988	4.29045e-06	0.171226	5.56238e-06
BCL7C	ENSG00000099385	protein_coding	0.319526	4.94866e-18	0.375354	0
SNORD114-6	ENSG00000201263	snoRNA	0.0223325	0.555838	0.0277143	0.464761
AC098851.1	ENSG00000250990	lncRNA	0.107924	0.00430985	0.0795864	0.0355345
DROSHA	ENSG00000113360	protein_coding	-0.12758	0.000729107	-0.117028	0.00196695
AC087499.6	ENSG00000264874	processed_pseudogene	0.063909	0.0915734	0.0572874	0.130522
MIR569	ENSG00000207963	miRNA	-0.0898467	0.0175837	-0.0820456	0.0302051
LEMD2	ENSG00000161904	protein_coding	0.0292936	0.439696	0.0604342	0.110643
BTLA	ENSG00000186265	protein_coding	0.0272048	0.473013	0.0131685	0.728366
RNA5-8SP7	ENSG00000200313	rRNA_pseudogene	-0.0563172	0.137175	-0.0739282	0.0508988
TSPAN19	ENSG00000231738	protein_coding	0.148703	8.02704e-05	0.073709	0.0515916
IGLC3	ENSG00000211679	IG_C_gene	0.279221	5.75034e-14	0.325393	1.11832e-18
TRAJ36	ENSG00000276699	TR_J_gene	-0.0164562	0.664276	-0.0216248	0.568431
PRDM10	ENSG00000170325	protein_coding	-0.0740179	0.0506176	-0.0838734	0.0267274
LINC01686	ENSG00000261504	lncRNA	0.226277	1.48459e-09	0.258353	5.00745e-12
RNU6-78P	ENSG00000199767	snRNA	-0.0692574	0.0674482	-0.0676892	0.0739095
DUX4L11	ENSG00000278761	unprocessed_pseudogene
AC015712.1	ENSG00000232386	lncRNA	-0.0260644	0.491771	0.0182302	0.63065
AC137803.1	ENSG00000277770	unprocessed_pseudogene	0.021321	0.573879	-0.0136482	0.718883
AL022316.1	ENSG00000230107	lncRNA	0.399996	3.34996e-28	0.407095	3.04097e-29
AC008738.4	ENSG00000267714	lncRNA	0.138226	0.000249329	0.0804832	0.0335049
UQCRB	ENSG00000156467	protein_coding	-0.309001	6.5772e-17	-0.325705	1.04046e-18
U8	ENSG00000212144	snoRNA	0.00535952	0.887598	-0.0114584	0.762503
MIR3117	ENSG00000264720	miRNA	-0.249796	2.16994e-11	-0.241906	9.41506e-11
DIPK1B	ENSG00000165716	protein_coding	-0.117653	0.00184825	-0.00363095	0.923694
Z98742.1	ENSG00000230248	lncRNA	-0.0878048	0.0203354	-0.0949815	0.0120539
MRPL20-AS1	ENSG00000224870	lncRNA	0.0560711	0.138903	0.0431621	0.254711
RNF5	ENSG00000204308	protein_coding	0.00108246	0.977226	0.0182812	0.629612
ONECUT1	ENSG00000169856	protein_coding	0.164286	1.28719e-05	0.285226	1.56356e-14
AC091946.2	ENSG00000272130	lncRNA	-0.464239	1.33806e-38	-0.48309	4.25666e-42
MIR217	ENSG00000207548	miRNA	-0.03209	0.39727	-0.0377105	0.3198
POTEC	ENSG00000183206	protein_coding	-0.012608	0.7395	0.00915732	0.809164
RN7SL49P	ENSG00000265802	misc_RNA	-0.0245011	0.518119	-0.0277411	0.464328
BNIP3P32	ENSG00000268830	processed_pseudogene	-0.0474899	0.21016	-0.0545387	0.150042
ITFG1-AS1	ENSG00000260281	lncRNA	0.197434	1.45123e-07	0.196039	1.78209e-07
CCDC63	ENSG00000173093	protein_coding	0.0679163	0.0729439	0.0863025	0.0225926
CDK8	ENSG00000132964	protein_coding	-0.17153	5.17776e-06	-0.178267	2.22945e-06
USP9YP34	ENSG00000233378	unprocessed_pseudogene	0.0193356	0.610071	0.0301909	0.425808
Z98949.2	ENSG00000232464	lncRNA	-0.0832998	0.0277617	-0.105482	0.00527729
AL162386.2	ENSG00000234740	lncRNA	-0.306975	1.06957e-16	-0.325707	1.03177e-18
AL606490.5	ENSG00000231603	processed_pseudogene	0.0894652	0.0180716	0.0720017	0.0572599
PCBP3	ENSG00000183570	protein_coding	-0.345047	6.02441e-21	-0.328815	4.01656e-19
LAMA1	ENSG00000101680	protein_coding	0.000793672	0.983301	-0.0143978	0.704083
DEFB4B	ENSG00000177257	protein_coding	0.0560251	0.139227	0.0586827	0.121397
TAF9B	ENSG00000187325	protein_coding	0.0464832	0.219998	0.0549597	0.146885
PLK3	ENSG00000173846	protein_coding	0.482703	5.04746e-42	0.447811	0
DOC2A	ENSG00000149927	protein_coding	-0.0661523	0.0807233	-0.0900658	0.0173346
ULK4P1	ENSG00000261279	transcribed_unprocessed_pseudogene	-0.00516107	0.891734	0.00860787	0.820413
MPLKIP	ENSG00000168303	protein_coding	0.258325	4.19071e-12	0.278073	9.35776e-14
RN7SL144P	ENSG00000242559	misc_RNA	0.202375	6.92914e-08	0.240122	1.30283e-10
LIPJ	ENSG00000204022	protein_coding	0.0654682	0.083916	0.0178581	0.637643
RIC8B	ENSG00000111785	protein_coding	0.114093	0.00253809	0.130785	0.000537576
TRAJ23	ENSG00000211866	TR_J_gene	0.151008	6.19073e-05	0.0988065	0.00899737
RPL32P31	ENSG00000213128	processed_pseudogene	0.425104	5.30719e-32	0.323311	1.90324e-18
TRIM51	ENSG00000124900	protein_coding	0.0709589	0.0609696	0.0730326	0.0537785
RNU6-940P	ENSG00000200303	snRNA	0.0174986	0.64443	0.0259092	0.494354
WNK4	ENSG00000126562	protein_coding	0.0985926	0.00914811	0.0244122	0.519546
Y_RNA	ENSG00000201501	misc_RNA	-0.116365	0.00207491	-0.130752	0.000533986
RPL19P14	ENSG00000240870	processed_pseudogene	0.168288	7.81974e-06	0.175601	3.05167e-06
AP002392.1	ENSG00000256098	processed_pseudogene	0.00620686	0.869974	0.00452187	0.905075
LNPEP	ENSG00000113441	protein_coding	-0.0311147	0.411779	-0.0192021	0.612457
AP002518.1	ENSG00000256195	lncRNA	0.197212	1.49962e-07	0.130851	0.000528756
LINC01562	ENSG00000203356	lncRNA	-0.298161	8.48979e-16	-0.297314	1.03196e-15
AC021146.8	ENSG00000251236	unprocessed_pseudogene	0.0385933	0.308595	0.0463709	0.221116
AL121757.2	ENSG00000266908	lncRNA	-0.00677781	0.858135	-0.0210662	0.578466
AC079340.2	ENSG00000251377	lncRNA	0.0269934	0.476459	0.0306608	0.418638
PXT1	ENSG00000179165	protein_coding	-0.177255	2.45297e-06	-0.167411	8.73049e-06
RNU6-461P	ENSG00000201065	snRNA	-0.0430347	0.256186	-0.0320068	0.398495
MRPL22	ENSG00000082515	protein_coding	0.458891	1.20115e-37	0.461355	0
FAM205BP	ENSG00000257198	transcribed_unprocessed_pseudogene	0.0175736	0.643011	0.0370907	0.327824
LINC02618	ENSG00000242104	transcribed_unitary_pseudogene	0.0573911	0.129827	0.0911717	0.0159775
MIR6737	ENSG00000276584	miRNA	-0.0282931	0.455484	-0.0414233	0.274438
ARPC3P5	ENSG00000214027	processed_pseudogene	0.483741	3.19441e-42	0.416279	1.25156e-30
AC012366.1	ENSG00000278060	lncRNA	0.0150176	0.692051	-0.0624993	0.0989704
AL391416.1	ENSG00000219951	processed_pseudogene	0.577446	2.58751e-63	0.470765	8.71624e-40
NCAN	ENSG00000130287	protein_coding	-0.134203	0.000377491	-0.0333047	0.379545
AC244131.1	ENSG00000256657	unprocessed_pseudogene	0.0604991	0.110273	0.0425839	0.261205
IGHV1OR15-3	ENSG00000271288	IG_V_pseudogene	0.0841701	0.026168	0.0872456	0.0211515
AC017053.1	ENSG00000234275	lncRNA	0.0579032	0.126432	0.0460966	0.223862
AL138767.2	ENSG00000223761	lncRNA	-0.0753009	0.0467359	-0.11299	0.00279542
RNU4-22P	ENSG00000222990	snRNA	-0.321812	2.78347e-18	-0.305238	1.61787e-16
AC011491.2	ENSG00000269444	lncRNA	0.0244956	0.518212	0.0173129	0.647947
IGLVV-66	ENSG00000254075	IG_V_pseudogene	0.0206283	0.58639	-0.000452443	0.99048
RNU6-787P	ENSG00000206759	snRNA	-0.00946903	0.802799	-0.0175847	0.642801
EEF1A1P11	ENSG00000228502	processed_pseudogene	0.335454	8.08545e-20	0.278964	7.75657e-14
CDRT15P1	ENSG00000141028	unprocessed_pseudogene	0.00224164	0.952859	0.00871864	0.818142
AC073188.6	ENSG00000268181	lncRNA	-0.143037	0.000149602	-0.176697	2.6411e-06
ALG3P1	ENSG00000251568	processed_pseudogene	0.122493	0.00118431	0.140602	0.000194136
DOCK10	ENSG00000135905	protein_coding	-0.348517	2.30222e-21	-0.35249	0
MTND2P5	ENSG00000224354	processed_pseudogene	-0.196803	1.59268e-07	-0.207475	3.16775e-08
AC027228.1	ENSG00000259474	lncRNA	-0.0939989	0.0129743	-0.078268	0.0387076
LINC01592	ENSG00000253658	lncRNA	0.087888	0.0202165	0.171216	5.39042e-06
AC011195.1	ENSG00000266561	processed_pseudogene	0.00352493	0.925935	0.0114732	0.762206
AL136985.1	ENSG00000231740	lncRNA	0.0548073	0.148042	0.0346508	0.360666
GABRA3	ENSG00000011677	protein_coding	-0.296101	1.36378e-15	-0.226	1.7303e-09
DHDDS	ENSG00000117682	protein_coding	0.473603	2.6084e-40	0.463654	0
RPL9P31	ENSG00000239659	processed_pseudogene	0.146247	0.000105429	0.108522	0.00409882
AC009704.2	ENSG00000276934	lncRNA	0.0636134	0.093087	0.0524118	0.166612
C10orf90	ENSG00000154493	protein_coding	-0.0980043	0.00957415	-0.0733744	0.0526794
AC006042.1	ENSG00000227719	lncRNA	-0.255085	7.88286e-12	-0.238061	1.88985e-10
AC244636.2	ENSG00000233139	processed_pseudogene	0.0595028	0.116271	0.0601005	0.112643
MGA	ENSG00000174197	protein_coding	-0.0737556	0.0514435	-0.0891789	0.0184714
AL008636.1	ENSG00000280224	lncRNA	-0.0739423	0.0508546	-0.0759934	0.0447469
CTNNA1P1	ENSG00000249026	processed_pseudogene	0.545403	2.41415e-55	0.473935	2.26334e-40
AP003122.2	ENSG00000254971	lncRNA	0.0170824	0.652325	-0.000114139	0.997598
Y_RNA	ENSG00000239180	misc_RNA
RMI2	ENSG00000175643	protein_coding	0.389535	1.03537e-26	0.421705	0
LINC01620	ENSG00000168746	lncRNA	-0.0605241	0.110126	-0.101954	0.0070219
GALNT16	ENSG00000100626	protein_coding	-0.027128	0.474263	0.00115119	0.975774
FAM207BP	ENSG00000228797	processed_pseudogene	0.389538	1.03424e-26	0.385208	4.12928e-26
Y_RNA	ENSG00000206717	misc_RNA	-0.0803979	0.0336935	-0.0995021	0.00852256
AC090515.5	ENSG00000259402	lncRNA	-0.0810725	0.0322259	-0.078244	0.0387675
PRR23A	ENSG00000206260	protein_coding	-0.114734	0.00239867	-0.10906	0.00391701
LINC01036	ENSG00000230426	lncRNA	0.025475	0.501618	0.063156	0.0954675
ARFGEF1	ENSG00000066777	protein_coding	0.0218308	0.564752	0.01764	0.641677
VPS45	ENSG00000136631	protein_coding	0.143578	0.000141104	0.171956	5.06779e-06
AC147055.4	ENSG00000251101	processed_pseudogene	-0.0511451	0.177113	-0.0407879	0.281873
AC104417.2	ENSG00000261710	lncRNA	-0.255036	7.95741e-12	-0.2754	1.29535e-13
LINC02281	ENSG00000257748	lncRNA	0.128325	0.00067811	0.119712	0.00153229
PGAM1P3	ENSG00000230274	processed_pseudogene	-0.288366	7.81424e-15	-0.292721	2.94371e-15
NLGN3	ENSG00000196338	protein_coding	-0.11129	0.00323876	0.0298381	0.431144
AIDAP2	ENSG00000251429	transcribed_processed_pseudogene	-0.293147	2.67276e-15	-0.275699	1.21619e-13
AC130324.1	ENSG00000263531	lncRNA	-0.0152094	0.688324	-0.0192077	0.612437
CCNYL5	ENSG00000230039	processed_pseudogene	0.323121	1.99743e-18	0.278537	6.65568e-14
ITGB6	ENSG00000115221	protein_coding	-0.17862	2.04561e-06	-0.241234	1.06435e-10
USP18	ENSG00000184979	protein_coding	0.288106	8.27876e-15	0.290991	5.72448e-15
RPL21P11	ENSG00000242571	processed_pseudogene	0.312771	2.63507e-17	0.258562	3.99962e-12
AC093297.2	ENSG00000272335	lncRNA	-0.36781	8.7675e-24	-0.322651	2.49847e-18
GDF9	ENSG00000164404	protein_coding	-0.309398	5.9765e-17	-0.311466	4.6962e-17
AL161756.2	ENSG00000271511	processed_pseudogene	-0.178019	2.21629e-06	-0.171475	5.21437e-06
RNA5SP183	ENSG00000199322	rRNA_pseudogene	0.0317745	0.40193	0.00609775	0.87224
LPCAT3	ENSG00000111684	protein_coding	0.328777	4.67282e-19	0.331353	1.71871e-19
RPL29P2	ENSG00000240480	transcribed_processed_pseudogene	0.431487	5.08786e-33	0.366703	1.21972e-23
SOSTDC1	ENSG00000171243	protein_coding	0.0366698	0.333348	0.0286957	0.449093
ZNF850	ENSG00000267041	protein_coding	0.204346	5.13257e-08	0.19359	2.69099e-07
AC074344.2	ENSG00000250180	lncRNA	0.0937898	0.013178	0.0885357	0.0193101
AC079140.4	ENSG00000251535	processed_pseudogene	-0.183173	1.10487e-06	-0.204281	5.18381e-08
DNAJB5P1	ENSG00000230335	processed_pseudogene	0.0376576	0.32048	0.0249752	0.510052
ATP5F1AP10	ENSG00000277297	processed_pseudogene	0.319242	5.31415e-18	0.294107	2.14988e-15
RN7SKP297	ENSG00000223202	misc_RNA	0.0221577	0.558937	0.0112324	0.76705
HMGB1P30	ENSG00000244089	processed_pseudogene	0.070029	0.0644435	0.0588166	0.120549
MT-RNR1	ENSG00000211459	Mt_rRNA	-0.492251	7.06782e-44	-0.47363	0
AC097505.1	ENSG00000272995	lncRNA	-0.360301	8.02121e-23	-0.361129	6.30241e-23
Z97353.1	ENSG00000231369	processed_pseudogene	0.441888	9.99555e-35	0.347898	2.73571e-21
AC024132.2	ENSG00000251080	lncRNA	-0.00440656	0.907485	-0.0103119	0.785656
MTND3P5	ENSG00000251353	unprocessed_pseudogene	0.0488145	0.197704	0.0562578	0.13759
CAND1	ENSG00000111530	protein_coding	0.173097	4.23006e-06	0.158454	2.66794e-05
KCNJ5	ENSG00000120457	protein_coding	-0.0114175	0.763325	-0.00955463	0.801005
SKP1P1	ENSG00000231234	transcribed_processed_pseudogene	0.463034	2.20097e-38	0.390652	0
TTTY6	ENSG00000131538	lncRNA	0.0706082	0.0622613	0.0648129	0.0870686
AC131956.1	ENSG00000250034	lncRNA	-0.0203427	0.591585	-0.0239679	0.52727
AC006115.1	ENSG00000268407	processed_pseudogene	-0.0892311	0.0183768	-0.093308	0.013658
KCNJ11	ENSG00000187486	protein_coding	-0.250157	2.02644e-11	-0.244466	6.8115e-11
LINC02012	ENSG00000272989	lncRNA	0.040675	0.283209	0.0431465	0.254951
AL359643.2	ENSG00000271978	lncRNA	-0.179574	1.80031e-06	-0.153582	4.70656e-05
PLEKHM1P1	ENSG00000214176	transcribed_unprocessed_pseudogene	-0.0048592	0.898031	0.000356417	0.992499
CRYBB1	ENSG00000100122	protein_coding	-0.0316844	0.403267	-0.0602572	0.111692
RNU6-188P	ENSG00000201077	snRNA	0.0220563	0.560737	0.0174249	0.645825
CAPN3	ENSG00000092529	protein_coding	-0.263489	1.50298e-12	-0.23199	6.2382e-10
MEP1A	ENSG00000112818	protein_coding	-0.295387	1.60581e-15	-0.324469	1.41675e-18
Y_RNA	ENSG00000200842	misc_RNA	-0.158241	2.67297e-05	-0.165529	1.10396e-05
AGXT2	ENSG00000113492	protein_coding	-0.018876	0.618592	0.0323876	0.392906
TRAF3IP2	ENSG00000056972	protein_coding	0.210524	1.96494e-08	0.190473	4.19537e-07
POGK	ENSG00000143157	protein_coding	-0.160836	1.95954e-05	-0.14916	7.76503e-05
OR5M8	ENSG00000181371	protein_coding	-0.0139673	0.712599	-0.0349152	0.357011
AC005674.1	ENSG00000250413	lncRNA	-0.304244	2.04778e-16	-0.326929	7.53583e-19
AC018630.2	ENSG00000275778	protein_coding	0.00603801	0.873482	0.0247388	0.514066
SMARCC1	ENSG00000173473	protein_coding	-0.054396	0.151112	-0.0541455	0.152973
AC021736.1	ENSG00000253735	lncRNA	-0.000522582	0.989004	-0.00362563	0.923825
PRKACB	ENSG00000142875	protein_coding	-0.103764	0.00607115	-0.108213	0.00422361
RN7SL843P	ENSG00000239547	misc_RNA	-0.0234835	0.535652	-0.0308598	0.415623
AL390023.1	ENSG00000237478	processed_pseudogene	0.129401	0.00061023	0.130613	0.000541406
CLCA4	ENSG00000016602	protein_coding	-0.293457	2.4916e-15	-0.300396	5.05452e-16
RNU2-60P	ENSG00000253099	snRNA	-0.114024	0.00255359	-0.127641	0.000724823
RHOT1P2	ENSG00000203616	processed_pseudogene	0.131982	0.000472316	0.166582	9.68485e-06
HOOK3	ENSG00000168172	protein_coding	-0.265842	9.35028e-13	-0.263627	1.78372e-12
AC104164.2	ENSG00000240097	processed_pseudogene	-0.0744349	0.0493274	-0.110387	0.00349915
SNHG27	ENSG00000251676	lncRNA	0.00676897	0.858318	-0.018414	0.627208
AL133271.1	ENSG00000256709	processed_pseudogene	0.0821844	0.029926	0.0989233	0.00891603
RPL26P15	ENSG00000233829	processed_pseudogene	-0.0181678	0.63182	-0.0122726	0.746189
DHX15	ENSG00000109606	protein_coding	0.269162	4.74787e-13	0.270462	4.52172e-13
AC106745.1	ENSG00000261363	lncRNA	-0.000456691	0.99039	-0.0233562	0.537867
SETP15	ENSG00000226536	processed_pseudogene	0.130662	0.000538754	0.135536	0.000329434
RBMS3-AS1	ENSG00000235593	lncRNA	-0.108596	0.00407335	-0.119704	0.00153341
BIRC6-AS2	ENSG00000279897	transcribed_unprocessed_pseudogene	-0.263725	1.43348e-12	-0.283424	2.31879e-14
RPL36AP48	ENSG00000213180	processed_pseudogene	0.216785	7.2046e-09	0.178175	2.17086e-06
WBP2NL	ENSG00000183066	protein_coding	-0.161539	1.80001e-05	-0.185146	8.81442e-07
RNU6V	ENSG00000206832	snRNA	-0.0142689	0.706676	-0.0178571	0.637661
FTLP16	ENSG00000229735	processed_pseudogene	0.0658489	0.0821269	-0.0148475	0.695364
Metazoa_SRP	ENSG00000276746	misc_RNA	-0.0394909	0.29747	-0.0471643	0.213306
RNU6-770P	ENSG00000200799	snRNA	-0.0316836	0.403279	-0.0326388	0.389243
AC004923.2	ENSG00000254850	processed_pseudogene	-0.0429039	0.257635	-0.0777101	0.040121
FRG1HP	ENSG00000276291	transcribed_unprocessed_pseudogene	0.0330221	0.383696	0.0482555	0.20284
CCDC188	ENSG00000234409	protein_coding	-0.123844	0.00104294	-0.116381	0.00208405
ATAD3C	ENSG00000215915	protein_coding	0.253015	1.17479e-11	0.270855	4.17353e-13
RAD54L	ENSG00000085999	protein_coding	0.275137	1.36931e-13	0.266905	9.28071e-13
AL049844.3	ENSG00000280148	protein_coding	-0.203925	5.47344e-08	-0.230441	7.25754e-10
CHORDC1	ENSG00000110172	protein_coding	-0.0838881	0.0266756	-0.0725828	0.0552897
SLC18A2	ENSG00000165646	protein_coding	0.0861681	0.0228047	0.0387463	0.306679
ARHGEF7-AS2	ENSG00000235875	lncRNA	-0.319127	5.46939e-18	-0.303584	2.39327e-16
AL031722.1	ENSG00000260541	lncRNA	-0.361198	6.17606e-23	-0.344052	0
AC130895.1	ENSG00000258337	lncRNA	-0.138959	0.0002309	-0.169221	6.95016e-06
AC019235.1	ENSG00000248770	unprocessed_pseudogene	0.0138763	0.714389	0.0160062	0.672917
DENND5A	ENSG00000184014	protein_coding	-0.256732	5.72347e-12	-0.287436	1.25487e-14
RPL23AP36	ENSG00000225124	processed_pseudogene	0.00573733	0.879733	-0.0277342	0.464439
AC091435.1	ENSG00000248577	processed_pseudogene	0.101772	0.00712469	0.109286	0.00384285
AL023881.1	ENSG00000276984	lncRNA	0.0759156	0.0449666	0.0866054	0.0221207
AC245033.3	ENSG00000278603	unprocessed_pseudogene	0.00923541	0.807568	-0.0315942	0.404607
ATP6V0E1	ENSG00000113732	protein_coding	0.432519	3.46535e-33	0.462396	0
XKRYP1	ENSG00000238067	unprocessed_pseudogene	0.0467952	0.216914	0.0581212	0.125008
AL353692.3	ENSG00000252891	misc_RNA	0.027785	0.463622	0.0387191	0.30702
BTBD16	ENSG00000138152	protein_coding	-0.115781	0.00218594	-0.0349233	0.356899
AL049542.1	ENSG00000230428	transcribed_unprocessed_pseudogene	-0.0311955	0.410565	-0.0642017	0.090095
AL592463.1	ENSG00000232896	lncRNA	0.0784889	0.0381598	0.0361147	0.340722
AC103702.1	ENSG00000257178	lncRNA	0.181358	1.41497e-06	0.237513	2.08507e-10
AC099670.1	ENSG00000213421	processed_pseudogene	0.30175	3.68311e-16	0.286975	1.06361e-14
Y_RNA	ENSG00000201432	misc_RNA	-0.215207	9.30479e-09	-0.215698	8.59471e-09
AC087627.1	ENSG00000253983	lncRNA	0.45829	1.53328e-37	0.465521	7.85902e-39
DUX4L10	ENSG00000278664	unprocessed_pseudogene
N4BP1	ENSG00000102921	protein_coding	-0.0448884	0.236252	-0.0421972	0.265492
ART5	ENSG00000167311	protein_coding	-0.0271084	0.474583	-0.0965253	0.0107242
TBX19	ENSG00000143178	protein_coding	0.241622	9.91637e-11	0.220712	4.16189e-09
U7	ENSG00000276376	snRNA
CXCR1	ENSG00000163464	protein_coding	0.205725	4.15318e-08	0.220238	4.08937e-09
AC073135.1	ENSG00000236246	unprocessed_pseudogene	-0.00676642	0.858371	0.000728965	0.984662
AC090791.1	ENSG00000254526	lncRNA	0.360426	7.73512e-23	0.319197	5.374e-18
RBMX2P3	ENSG00000223575	processed_pseudogene	0.0104861	0.782125	0.0391931	0.301131
RNU6-1082P	ENSG00000201444	snRNA	-0.12302	0.00112716	-0.125653	0.000877959
RPL3P4	ENSG00000232573	processed_pseudogene	0.129281	0.000617474	0.153127	4.9585e-05
AL023803.1	ENSG00000261431	lncRNA	0.124189	0.0010094	0.128737	0.000651334
AC023403.1	ENSG00000253164	lncRNA	0.159296	2.3574e-05	0.225003	1.84281e-09
AC010343.3	ENSG00000250697	lncRNA	0.175913	2.92873e-06	0.10229	0.0068361
AL845433.1	ENSG00000238764	snoRNA	0.0255639	0.500127	0.0348709	0.357621
AL732314.6	ENSG00000281849	lncRNA	0.0642111	0.0900478	0.0614958	0.10452
AC092958.2	ENSG00000241792	lncRNA	0.0600961	0.112669	0.0179576	0.635769
ISLR2	ENSG00000167178	protein_coding	0.0170673	0.652611	0.0126894	0.737818
RNU6-377P	ENSG00000251774	snRNA	-0.0712222	0.0600147	-0.0686709	0.0698083
AC009163.3	ENSG00000260092	protein_coding	-0.056212	0.137911	-0.086006	0.0230629
MYH7	ENSG00000092054	protein_coding	-0.283463	2.29933e-14	-0.299084	9.13005e-16
PDRG1	ENSG00000088356	protein_coding	0.442581	7.65734e-35	0.417763	0
OR51A1P	ENSG00000176752	unprocessed_pseudogene	-0.034907	0.357124	-0.0295067	0.436374
P4HA2-AS1	ENSG00000237714	lncRNA	0.0575362	0.128858	0.0176247	0.642046
SNORA74A	ENSG00000200959	snoRNA	0.0591865	0.118228	0.0706745	0.0620154
REXO1L8P	ENSG00000270971	processed_pseudogene	-0.0100865	0.790231	-0.013498	0.721848
KC6	ENSG00000267313	lncRNA	0.0249425	0.510607	0.244992	5.33522e-11
AKR1C2	ENSG00000151632	protein_coding	-0.0594703	0.116471	-0.108818	0.00401441
AC092329.1	ENSG00000269107	lncRNA	-0.00309178	0.935014	-0.0047255	0.900822
AC008750.6	ENSG00000268889	lncRNA	0.169016	7.13302e-06	0.194789	2.13935e-07
ECM1P1	ENSG00000270639	processed_pseudogene	-0.0473327	0.211675	-0.0671228	0.0763638
ADCY2	ENSG00000078295	protein_coding	-0.380371	1.89274e-25	-0.345343	0
RGS20	ENSG00000147509	protein_coding	0.0345591	0.361939	0.0451153	0.233825
AC112484.2	ENSG00000250796	processed_pseudogene	0.211681	1.63631e-08	0.217632	6.27565e-09
NTAN1P1	ENSG00000270965	processed_pseudogene	-0.0215963	0.568942	-0.0263165	0.487589
RN7SL674P	ENSG00000239899	misc_RNA	0.310128	5.01012e-17	0.309136	6.36654e-17
AC010655.3	ENSG00000272601	transcribed_unprocessed_pseudogene
EIF3I	ENSG00000084623	protein_coding	0.440237	1.88232e-34	0.416905	0
AC092611.1	ENSG00000251455	lncRNA	-0.122941	0.00113555	-0.155221	3.81318e-05
AC093423.1	ENSG00000226394	processed_pseudogene	0.181338	1.41883e-06	0.170623	5.81466e-06
AL352979.2	ENSG00000258985	lncRNA
AL158040.1	ENSG00000221042	ribozyme	-0.121464	0.00130355	-0.13291	0.000430297
TTLL4	ENSG00000135912	protein_coding	0.0440533	0.245092	0.0527956	0.163486
TRBV5-5	ENSG00000211725	TR_V_gene	0.0356388	0.347126	0.043604	0.249944
HMGB2	ENSG00000164104	protein_coding	0.272059	2.60808e-13	0.295202	2.22217e-15
FKBP4P6	ENSG00000268234	processed_pseudogene	0.353113	6.32277e-22	0.36268	4.00356e-23
SLC15A5	ENSG00000188991	protein_coding	-0.369261	5.67765e-24	-0.449326	5.52833e-36
UBE2N	ENSG00000177889	protein_coding	0.468614	2.15815e-39	0.495896	0
AC090541.1	ENSG00000253270	lncRNA	-0.122548	0.0011782	-0.12982	0.000585586
OR51A3P	ENSG00000227023	unprocessed_pseudogene	-0.0421068	0.266591	-0.0389657	0.303947
FAM185A	ENSG00000222011	protein_coding	0.338165	3.91675e-20	0.357083	0
PDE1C	ENSG00000154678	protein_coding	0.164255	1.29211e-05	0.192958	2.9464e-07
SNORD35B	ENSG00000200530	snoRNA
LINC01275	ENSG00000237595	lncRNA	0.36956	5.19053e-24	0.406282	4.015e-29
SLC25A5P4	ENSG00000234421	processed_pseudogene	0.152938	4.96576e-05	0.185332	8.20566e-07
AC011290.1	ENSG00000227172	lncRNA	-0.142732	0.000154603	-0.143431	0.000143372
RNU1-151P	ENSG00000201142	snRNA	0.00960532	0.80002	0.0156709	0.679385
AC010646.1	ENSG00000269095	protein_coding	0.0121986	0.747667	0.0189893	0.616486
ABCA1	ENSG00000165029	protein_coding	0.00857199	0.821149	0.00627745	0.868476
AC087276.1	ENSG00000254577	lncRNA	-0.291827	3.60173e-15	-0.300198	5.29229e-16
MYLK-AS1	ENSG00000239523	lncRNA	-0.187091	6.42323e-07	-0.190986	3.90196e-07
URB1-AS1	ENSG00000256073	lncRNA	0.0441953	0.243573	0.0656742	0.0829444
USP17L15	ENSG00000223569	protein_coding	0.0190173	0.615965	0.0267876	0.479828
RNU4-53P	ENSG00000222760	snRNA	-0.0967536	0.0105391	-0.112764	0.00285093
FAM197Y1	ENSG00000224336	unprocessed_pseudogene	-0.00623819	0.869324	-0.00263829	0.94453
NIF3L1	ENSG00000196290	protein_coding	0.292808	2.88619e-15	0.337232	1.08453e-20
ANKRD1	ENSG00000148677	protein_coding	0.255983	6.62234e-12	0.170615	5.82084e-06
H2BP3	ENSG00000240912	processed_pseudogene	0.130458	0.000549739	0.160306	2.08873e-05
MCOLN2	ENSG00000153898	protein_coding	0.238461	1.75891e-10	0.257484	4.941e-12
MMUT	ENSG00000146085	protein_coding	-0.00498079	0.895494	-0.0195274	0.606447
AL137074.1	ENSG00000213669	processed_pseudogene	0.00343472	0.927825	-0.00950875	0.801989
VTA1	ENSG00000009844	protein_coding	0.0666135	0.078627	0.0915497	0.0155691
AC011257.1	ENSG00000253926	lncRNA	0.00596799	0.874936	-0.0273328	0.470931
SIM2	ENSG00000159263	protein_coding	0.0385522	0.309111	0.0772551	0.0413263
AC074087.1	ENSG00000248847	processed_pseudogene	0.0156413	0.679956	0.020594	0.587012
TIMM9P1	ENSG00000236900	processed_pseudogene	0.0476531	0.208595	0.0173619	0.647017
LINC02432	ENSG00000248810	lncRNA	0.464727	1.09291e-38	0.448348	8.12391e-36
AC027250.1	ENSG00000276605	processed_pseudogene	0.0247835	0.513306	-0.0344059	0.364072
AC079331.1	ENSG00000279361	TEC	-0.0204352	0.5899	-0.0297302	0.432907
ZCCHC17	ENSG00000121766	protein_coding	0.263181	1.59891e-12	0.274578	1.94094e-13
EML2	ENSG00000125746	protein_coding	0.139002	0.000229869	0.173263	4.28516e-06
CSNK1G2-AS1	ENSG00000180846	lncRNA	0.0379188	0.317132	0.0300984	0.427227
LINC01501	ENSG00000229613	lncRNA	0.143041	0.000149541	0.121234	0.0013317
PON1	ENSG00000005421	protein_coding	-0.449794	4.59693e-36	-0.507133	6.92271e-47
RPSAP32	ENSG00000238075	processed_pseudogene	0.149904	7.01445e-05	0.146511	0.000102411
GPR35	ENSG00000178623	protein_coding	-0.0983583	0.00931569	-0.0468887	0.215938
PRG4	ENSG00000116690	protein_coding	0.143098	0.000148619	0.12346	0.0010897
AC118345.1	ENSG00000227293	lncRNA	0.0400041	0.291231	0.054117	0.153223
PCDHGA2	ENSG00000081853	protein_coding	-0.153561	4.62225e-05	-0.188524	5.51787e-07
AC091152.3	ENSG00000271222	processed_pseudogene	0.00300479	0.936839	-0.00465224	0.902352
RNU6-302P	ENSG00000202119	snRNA	-0.088307	0.019626	-0.0976792	0.00981707
TULP2	ENSG00000104804	protein_coding	0.322136	2.56386e-18	0.31325	2.34354e-17
AC010342.1	ENSG00000226432	processed_pseudogene	0.417627	7.76868e-31	0.373097	1.78066e-24
KATNB1	ENSG00000140854	protein_coding	-0.0221	0.55996	0.0327077	0.38815
DCDC1	ENSG00000170959	protein_coding	-0.0743505	0.0495862	-0.112472	0.00292409
RHOXF1-AS1	ENSG00000258545	lncRNA	-0.130632	0.00054038	-0.167452	8.68563e-06
AC027455.1	ENSG00000262708	processed_pseudogene	0.0193313	0.610149	-0.0188527	0.619024
AC244098.1	ENSG00000223377	unprocessed_pseudogene	0.073145	0.0534098	0.0613765	0.105196
SLC25A1P2	ENSG00000234467	processed_pseudogene
CICP14	ENSG00000281490	processed_pseudogene	-0.0753119	0.0467038	-0.086695	0.0220088
AC005832.4	ENSG00000272921	protein_coding	0.396262	1.1559e-27	0.374826	1.0507e-24
S100A12	ENSG00000163221	protein_coding	0.302633	2.99376e-16	0.287818	8.82657e-15
IGHV7-56	ENSG00000253131	IG_V_pseudogene	0.0821276	0.0300401	0.0855296	0.0238363
AL357312.1	ENSG00000271322	processed_pseudogene	0.0251617	0.506896	0.0355246	0.348675
AC018953.1	ENSG00000253583	lncRNA	0.0485633	0.200024	0.0521569	0.168686
DLX6	ENSG00000006377	protein_coding	-0.0577525	0.127423	-0.091557	0.0155352
OSBPL9P4	ENSG00000256420	processed_pseudogene	0.0327699	0.38734	0.0181157	0.632798
AL645568.3	ENSG00000232751	processed_pseudogene	0.322621	2.26728e-18	0.269909	4.07106e-13
ZNF248	ENSG00000198105	protein_coding	-0.483848	3.0473e-42	-0.447331	0
CREM	ENSG00000095794	protein_coding	0.329381	3.99439e-19	0.315732	1.59279e-17
CFHR2	ENSG00000080910	protein_coding	0.0269061	0.477888	0.0202374	0.593506
AL606462.1	ENSG00000242757	processed_pseudogene
MORF4L1P5	ENSG00000231857	processed_pseudogene	0.139906	0.000208992	0.127218	0.000755146
RNU6-524P	ENSG00000206997	snRNA	0.0567163	0.134407	0.0532465	0.159952
RPL31P58	ENSG00000243053	processed_pseudogene	-0.0498521	0.18833	-0.0692728	0.0673872
LINC02173	ENSG00000249613	lncRNA	-0.0188506	0.619063	-0.027128	0.474263
AL356986.1	ENSG00000270850	processed_pseudogene	-0.00428718	0.90998	-0.00987415	0.794547
LSM6P2	ENSG00000257730	processed_pseudogene	0.136292	0.00030477	0.119357	0.00158299
HMGB1P24	ENSG00000275029	transcribed_processed_pseudogene	0.26794	6.10006e-13	0.279159	5.82714e-14
ZDHHC6	ENSG00000023041	protein_coding	0.177767	2.29196e-06	0.154622	4.17507e-05
TRAJ4	ENSG00000211885	TR_J_gene	-0.00495952	0.895938	0.00118106	0.975152
AL355076.3	ENSG00000258878	processed_pseudogene	0.00893418	0.813728	0.0145995	0.700205
MTCO2P17	ENSG00000233888	unprocessed_pseudogene	-0.208005	2.91682e-08	-0.245411	4.93685e-11
AC020765.4	ENSG00000278725	unprocessed_pseudogene	0.0442315	0.243186	0.00145052	0.969485
AL159163.1	ENSG00000249141	protein_coding	0.300994	4.3963e-16	0.285503	1.47138e-14
POU6F1	ENSG00000184271	protein_coding	-0.347501	3.0549e-21	-0.300148	7.13255e-16
CSPG4	ENSG00000173546	protein_coding	0.207122	3.34627e-08	0.221878	3.43589e-09
AL513128.1	ENSG00000233451	lncRNA	0.0300187	0.428453	0.00306823	0.935508
A1BG-AS1	ENSG00000268895	lncRNA	0.124298	0.000999041	0.143231	0.000148719
AC090515.1	ENSG00000242747	processed_pseudogene	0.185905	7.5779e-07	0.170566	5.85716e-06
AC093248.1	ENSG00000250066	lncRNA	0.0414169	0.274512	0.0927008	0.014285
CALML5	ENSG00000178372	protein_coding	-0.0235147	0.535111	-0.0645351	0.0884337
AC020550.1	ENSG00000231699	processed_pseudogene	0.130642	0.000539835	0.113995	0.00256013
AC135983.1	ENSG00000206987	snoRNA	-0.00408893	0.914127	-0.00680874	0.857495
BNIP3P20	ENSG00000271704	processed_pseudogene	-0.0772629	0.0412853	-0.0758095	0.0452679
RPL10AP3	ENSG00000215264	processed_pseudogene	0.376956	5.46055e-25	0.365754	1.61683e-23
SNORA23	ENSG00000201998	snoRNA	0.183387	1.07296e-06	0.17973	1.76285e-06
BIN3	ENSG00000147439	protein_coding	0.359782	9.32887e-23	0.343778	0
NAV2-AS3	ENSG00000254542	lncRNA	-0.0918327	0.0152254	-0.12303	0.0011261
B3GNT4	ENSG00000176383	protein_coding	0.0822659	0.029763	0.0687306	0.0695722
AL354676.1	ENSG00000229834	processed_pseudogene	0.0393714	0.298936	0.0219105	0.563331
PLP1	ENSG00000123560	protein_coding	-0.409907	1.15728e-29	-0.341505	0
AC100827.5	ENSG00000278313	unprocessed_pseudogene	-0.12227	0.00120918	-0.133034	0.000424949
PAGE2	ENSG00000234068	protein_coding	-0.12445	0.000984686	-0.218145	5.77097e-09
AC012467.1	ENSG00000271916	lncRNA	-0.378407	3.48668e-25	-0.362476	4.25008e-23
ANKRD20A1	ENSG00000260691	protein_coding	-0.0702047	0.0637748	-0.108623	0.0040641
TSPAN18-AS1	ENSG00000255032	lncRNA	0.02683	0.479133	0.0221071	0.559835
AC008771.1	ENSG00000249042	lncRNA	0.279008	6.01786e-14	0.28551	1.90961e-14
CA3-AS1	ENSG00000253549	lncRNA	0.247831	3.14271e-11	0.241927	1.07964e-10
RTN2	ENSG00000125744	protein_coding	-0.069662	0.0658585	-0.0645287	0.0884633
MUPP	ENSG00000237906	transcribed_unprocessed_pseudogene	-0.416083	1.34126e-30	-0.418963	4.8334e-31
DNM1P47	ENSG00000259660	transcribed_unprocessed_pseudogene	0.0160221	0.672611	-0.040649	0.283516
TMED6	ENSG00000157315	protein_coding	0.110161	0.00356728	0.118345	0.00174681
XYLT2	ENSG00000015532	protein_coding	0.291771	3.64742e-15	0.26112	2.92172e-12
LYZ	ENSG00000090382	protein_coding	0.478881	2.68547e-41	0.472856	0
AC104446.3	ENSG00000280904	snoRNA	-0.0490879	0.195202	-0.0536746	0.156615
MIR4421	ENSG00000265538	miRNA	0.101101	0.00751476	0.0917813	0.0152827
RPL5P20	ENSG00000218643	processed_pseudogene	0.0757899	0.045324	0.0467777	0.217086
AL109936.2	ENSG00000215381	processed_pseudogene	0.434996	1.37188e-33	0.362787	3.87959e-23
AC117434.1	ENSG00000238026	processed_pseudogene	-0.0393805	0.298824	-0.0442535	0.242951
AL138724.1	ENSG00000272269	lncRNA	0.428134	1.75475e-32	0.406598	0
DDX21	ENSG00000165732	protein_coding	-0.0365974	0.334303	-0.0641588	0.0903073
AC103563.4	ENSG00000232594	unprocessed_pseudogene	0.0202995	0.592372	0.0198319	0.600929
VAC14	ENSG00000103043	protein_coding	0.110645	0.00342297	0.148996	7.90784e-05
AL590965.1	ENSG00000199241	misc_RNA	0.0383347	0.31185	0.0457739	0.227125
AC129507.4	ENSG00000262920	lncRNA	-0.0473927	0.211095	-0.0761378	0.0443413
USP9X	ENSG00000124486	protein_coding	0.0552926	0.144479	0.0279417	0.461008
STX17	ENSG00000136874	protein_coding	0.0330082	0.383896	-0.00368935	0.922471
ZNF736P2Y	ENSG00000226270	processed_pseudogene
LINC02402	ENSG00000257510	lncRNA	-0.0345709	0.361775	-0.0553628	0.14397
AC112778.1	ENSG00000176812	processed_pseudogene	0.15006	6.89172e-05	0.285018	1.63646e-14
DMD-AS3	ENSG00000236828	lncRNA	-0.0339059	0.371089	-0.0317448	0.40237
AL158824.1	ENSG00000225513	processed_pseudogene	0.247305	3.46818e-11	0.227642	1.17582e-09
SAP30	ENSG00000164105	protein_coding	0.307835	8.70592e-17	0.324034	1.68996e-18
OR7E161P	ENSG00000206014	transcribed_unprocessed_pseudogene	0.131391	0.000501057	0.100248	0.00803824
ISG20L2	ENSG00000143319	protein_coding	0.295538	1.55124e-15	0.302486	4.12689e-16
RN7SL45P	ENSG00000264862	misc_RNA	-0.0151032	0.690387	-0.0250491	0.5088
AC109361.2	ENSG00000250740	lncRNA	0.250114	2.04325e-11	0.226775	1.36366e-09
ZFYVE19	ENSG00000166140	protein_coding	0.29188	3.55932e-15	0.285386	1.96183e-14
AL158168.1	ENSG00000236495	lncRNA	0.0825579	0.0291858	0.0588488	0.120345
MIR519D	ENSG00000207981	miRNA	-0.0488719	0.197177	-0.0447514	0.237686
AC006452.1	ENSG00000201354	misc_RNA	0.201685	7.69113e-08	0.205296	4.43669e-08
AC097478.1	ENSG00000274238	lncRNA	0.0484639	0.200947	0.0111215	0.769287
RN7SKP157	ENSG00000251983	misc_RNA	-0.0139833	0.712283	-0.0267838	0.47989
FGFR3P1	ENSG00000230994	processed_pseudogene	0.00652244	0.863427	0.00239201	0.9497
AC103808.2	ENSG00000264595	lncRNA	0.0404554	0.285819	0.077532	0.0405811
AC104964.1	ENSG00000253678	lncRNA	-0.256747	5.70634e-12	-0.271889	2.70191e-13
SDCBPP1	ENSG00000226705	processed_pseudogene	0.00970475	0.797995	-0.00302582	0.936398
RN7SL543P	ENSG00000265918	misc_RNA	0.115026	0.00233761	0.12918	0.000623615
RNU6-901P	ENSG00000207323	snRNA	-0.0210269	0.579175	-0.0163142	0.666998
STOX1	ENSG00000165730	protein_coding	-0.500028	1.97429e-45	-0.522417	0
MIR1323	ENSG00000221017	miRNA	0.00301059	0.936717	0.00824817	0.827798
NR2F1	ENSG00000175745	protein_coding	-0.201054	8.45898e-08	-0.244202	7.14756e-11
ZNF566	ENSG00000186017	protein_coding	-0.0807643	0.0328895	-0.0745899	0.0488723
AL390039.1	ENSG00000213569	processed_pseudogene	0.467913	2.896e-39	0.356281	2.56143e-22
U8	ENSG00000212581	snoRNA	-0.031435	0.406981	-0.0400818	0.290294
KRTAP1-5	ENSG00000221852	protein_coding	0.177487	2.37867e-06	0.117902	0.00180702
MORF4L2	ENSG00000123562	protein_coding	0.452691	1.45706e-36	0.484929	0
LINC01145	ENSG00000272419	transcribed_unprocessed_pseudogene	0.168575	7.54173e-06	0.193585	2.69294e-07
MIR5194	ENSG00000264653	miRNA	-0.0150081	0.692237	-0.0299625	0.429319
AC124276.2	ENSG00000255400	lncRNA	0.217521	6.39045e-09	0.148094	8.59147e-05
PHKG1P4	ENSG00000229508	unprocessed_pseudogene	0.0914834	0.0156189	0.0960334	0.0111331
LINC02167	ENSG00000261122	lncRNA	-0.00132908	0.972039	-0.0973479	0.0100703
PTGS2	ENSG00000073756	protein_coding	0.364786	2.15363e-23	0.344379	0
ZZEF1	ENSG00000074755	protein_coding	-0.172212	4.74287e-06	-0.155997	3.5598e-05
AC096915.1	ENSG00000226082	processed_pseudogene	0.397257	8.32221e-28	0.310492	4.58816e-17
AC021188.1	ENSG00000230747	lncRNA	-0.0830103	0.0283102	-0.0572768	0.130571
RNU6-283P	ENSG00000201658	snRNA	0.00901738	0.812025	0.0149447	0.693472
SPZ1	ENSG00000164299	protein_coding	0.163895	1.35056e-05	0.174111	3.70808e-06
ATF4P4	ENSG00000256167	transcribed_processed_pseudogene	0.450994	2.85948e-36	0.350453	1.33927e-21
AP003400.4	ENSG00000279248	TEC	-0.0485199	0.200427	-0.060495	0.110298
AC010368.1	ENSG00000250886	processed_pseudogene	0.320909	3.49602e-18	0.263178	1.59993e-12
CCDC90B	ENSG00000137500	protein_coding	0.233276	4.42325e-10	0.252327	1.58425e-11
OR8A2P	ENSG00000255510	unprocessed_pseudogene	0.0103084	0.785726	0.00831589	0.826406
SYNJ1	ENSG00000159082	protein_coding	-0.0474175	0.210857	-0.0707652	0.0616916
ASNSP1	ENSG00000248498	transcribed_unprocessed_pseudogene	0.0844795	0.0256208	0.206501	3.68391e-08
SNHG6	ENSG00000245910	lncRNA	-0.310819	4.23789e-17	-0.310889	5.42064e-17
MLLT10P2	ENSG00000249462	processed_pseudogene	-0.0149186	0.693979	-0.0437388	0.248481
AC036176.2	ENSG00000267430	processed_pseudogene	0.0149669	0.69304	-0.00156187	0.967144
UBE2Z	ENSG00000159202	protein_coding	0.535405	4.98536e-53	0.533159	0
AC133919.3	ENSG00000277349	unprocessed_pseudogene	0.0589245	0.119868	0.0918566	0.0151988
GSTO3P	ENSG00000232829	processed_pseudogene	0.435587	1.09856e-33	0.471424	6.59163e-40
LINC02573	ENSG00000233236	lncRNA	0.151234	6.03385e-05	0.140768	0.000190745
CDK5RAP2	ENSG00000136861	protein_coding	-0.148892	7.85905e-05	-0.142555	0.000159909
AC011446.2	ENSG00000267598	lncRNA
AC090286.2	ENSG00000212618	snoRNA	0.00903291	0.811708	-0.000948098	0.980052
AL035634.1	ENSG00000236324	lncRNA	-0.00694786	0.854615	-0.0155879	0.680988
CDY22P	ENSG00000229343	unprocessed_pseudogene	0.0557662	0.141067	0.055737	0.141275
MMP8	ENSG00000118113	protein_coding	0.28024	4.62058e-14	0.35918	1.11065e-22
ZNF132	ENSG00000131849	protein_coding	0.188108	5.5689e-07	0.154487	4.24052e-05
NPPB	ENSG00000120937	protein_coding	0.193074	2.74374e-07	0.0788745	0.0372191
AC089987.2	ENSG00000258121	lncRNA	-0.0423982	0.263292	-0.0439289	0.246429
COX6A1P3	ENSG00000216710	processed_pseudogene	0.124082	0.00101973	0.0895493	0.017963
MIR4518	ENSG00000266305	miRNA	-0.0475988	0.209114	-0.000824389	0.982654
AL355472.2	ENSG00000236358	lncRNA	0.149826	7.07627e-05	0.0970873	0.0102735
MRGPRF-AS1	ENSG00000256508	lncRNA	-0.020155	0.595012	-0.0649267	0.0865143
EEF1A1P27	ENSG00000179460	processed_pseudogene	0.327978	5.74711e-19	0.290365	5.00197e-15
MIR6865	ENSG00000278517	miRNA	-0.189198	4.77517e-07	-0.192384	3.03073e-07
LINC01944	ENSG00000254299	lncRNA	-0.0426445	0.260526	-0.0845108	0.025566
FOCAD	ENSG00000188352	protein_coding	0.177077	2.51156e-06	0.224232	2.32587e-09
LINC01667	ENSG00000280081	transcribed_processed_pseudogene	0.10526	0.00537438	0.327785	6.04148e-19
LINC00680	ENSG00000215190	transcribed_unprocessed_pseudogene	-0.144209	0.000131774	-0.138675	0.000241008
RIMKLBP2	ENSG00000225920	processed_pseudogene	-0.171586	5.14066e-06	-0.179916	1.71933e-06
ICA1	ENSG00000003147	protein_coding	0.0168491	0.656767	0.058822	0.120496
MIR4659A	ENSG00000266038	miRNA	-0.0811541	0.032052	-0.0812527	0.0318432
CYP3A52P	ENSG00000260524	unprocessed_pseudogene	-0.0096009	0.80011	-0.0219247	0.563079
AC013549.3	ENSG00000254688	lncRNA	-0.0431457	0.25496	-0.0485233	0.200395
SLC5A10	ENSG00000154025	protein_coding	0.175621	3.04332e-06	0.168613	7.50559e-06
OSBPL5	ENSG00000021762	protein_coding	0.175084	3.26552e-06	0.202407	7.37148e-08
RPL22P23	ENSG00000232379	processed_pseudogene	0.0279588	0.460828	0.000476907	0.989965
TCEA1P1	ENSG00000197214	processed_pseudogene	0.111317	0.00323111	0.0832056	0.0279392
C11orf53	ENSG00000150750	protein_coding	-0.214181	1.09771e-08	-0.243322	7.26294e-11
RN7SL76P	ENSG00000241959	misc_RNA	-0.0324952	0.391334	-0.0327256	0.387982
AC091180.2	ENSG00000248714	lncRNA	-0.280826	4.07242e-14	-0.228521	1.01124e-09
MYCNOS	ENSG00000233718	lncRNA	-0.309252	6.19207e-17	-0.328123	5.53628e-19
WIF1	ENSG00000156076	protein_coding	-0.00489079	0.897372	-0.0499808	0.187191
AL590648.2	ENSG00000235862	lncRNA	0.155051	3.88942e-05	0.108296	0.00417753
FGFR4	ENSG00000160867	protein_coding	-0.276096	1.11826e-13	-0.311469	4.69336e-17
AP000941.1	ENSG00000255176	lncRNA	-0.19328	2.66328e-07	-0.182251	1.25325e-06
snoZ196	ENSG00000281780	snoRNA	-0.0187968	0.620065	-0.0233466	0.538035
AC020978.6	ENSG00000262514	lncRNA	0.0298801	0.430589	0.0274583	0.468896
AC112236.1	ENSG00000261268	lncRNA	0.0419539	0.268333	0.0454991	0.22993
AP000873.4	ENSG00000254676	lncRNA	-0.291919	3.52822e-15	-0.299688	5.95951e-16
WDR36	ENSG00000134987	protein_coding	0.125165	0.000919954	0.109154	0.00390248
TRIM25	ENSG00000121060	protein_coding	0.282822	2.64347e-14	0.287903	1.13278e-14
AP000577.2	ENSG00000280269	TEC	0.131676	0.000487031	0.0662889	0.080098
AL391380.1	ENSG00000237833	processed_pseudogene	0.0091639	0.809029	0.00940317	0.804143
OR1J2	ENSG00000197233	protein_coding	0.0465203	0.219629	0.0729918	0.0539129
AL451048.1	ENSG00000229269	lncRNA	-0.0840257	0.0264268	-0.115241	0.00229354
AL161722.2	ENSG00000233880	processed_pseudogene	0.0344458	0.363515	0.0123364	0.744915
MBOAT1	ENSG00000172197	protein_coding	0.336052	6.89513e-20	0.321112	3.82299e-18
CRB3	ENSG00000130545	protein_coding	0.0189445	0.617318	0.00083851	0.982357
MCF2L-AS1	ENSG00000235280	lncRNA	0.240513	1.21353e-10	0.292957	3.68856e-15
AL157402.2	ENSG00000261573	lncRNA	0.0850828	0.0245819	0.00718453	0.84972
MRPS36P4	ENSG00000255231	processed_pseudogene	-0.0648158	0.0870543	-0.055361	0.143983
LINC01397	ENSG00000258673	lncRNA	0.107859	0.0043333	0.117607	0.0018558
XPO4	ENSG00000132953	protein_coding	-0.130497	0.00054766	-0.146547	0.00010371
AL109659.1	ENSG00000223720	lncRNA	0.0560586	0.138991	0.061747	0.103108
SEC14L3	ENSG00000100012	protein_coding	0.237934	1.93355e-10	0.313094	2.43486e-17
AC135166.1	ENSG00000253286	lncRNA	0.0918227	0.0152365	0.0830216	0.0282885
TMEM30A	ENSG00000112697	protein_coding	-0.166228	1.01211e-05	-0.166043	1.06578e-05
BX682237.1	ENSG00000224978	processed_pseudogene	-0.0969075	0.0104159	-0.0912933	0.0158367
BX649632.1	ENSG00000273249	lncRNA	-0.319364	5.15434e-18	-0.33257	1.73389e-19
LINC02595	ENSG00000231566	lncRNA	0.341026	1.80859e-20	0.281357	3.63133e-14
RPS2P16	ENSG00000230799	processed_pseudogene	0.101711	0.00715971	0.105101	0.00544497
Z83838.1	ENSG00000223730	transcribed_processed_pseudogene	-0.0152219	0.688082	-0.00748583	0.843498
AL138721.1	ENSG00000273870	processed_pseudogene	0.157353	2.96949e-05	0.13843	0.000244083
RNU2-22P	ENSG00000223198	snRNA	-0.16712	9.05424e-06	-0.134294	0.000373994
ECHDC3	ENSG00000134463	protein_coding	0.1519	5.59272e-05	0.129386	0.000616956
ISM1-AS1	ENSG00000226263	lncRNA	0.0492111	0.194081	-0.00240818	0.949361
LINC01594	ENSG00000225328	lncRNA	-0.0307677	0.417016	-0.0374038	0.323755
AC012414.5	ENSG00000261048	processed_pseudogene	-0.0849789	0.0247582	-0.0915688	0.0155218
RFPL4AP1	ENSG00000255238	processed_pseudogene	-0.00678169	0.858055	-0.00400974	0.915783
RPL7P1	ENSG00000214485	processed_pseudogene	0.343716	8.68453e-21	0.288436	1.00748e-14
RNU6-1165P	ENSG00000222051	snRNA	-0.211323	1.73181e-08	-0.217023	6.93133e-09
WAS	ENSG00000015285	protein_coding	0.128113	0.000692266	0.114318	0.00250156
AC116353.1	ENSG00000200235	snoRNA	0.115183	0.00230518	0.0822117	0.0298713
FBXO6	ENSG00000116663	protein_coding	0.341909	1.42283e-20	0.354575	0
AC092839.1	ENSG00000228108	lncRNA	-0.0429759	0.256837	-0.0565542	0.135526
ZGRF1	ENSG00000138658	protein_coding	-0.142717	0.000154842	-0.140002	0.000209696
AC097522.1	ENSG00000251286	processed_pseudogene	0.0202101	0.594004	0.00248321	0.947785
AC244669.2	ENSG00000274642	unprocessed_pseudogene	-0.142774	0.000153898	-0.128994	0.000641101
C8orf76	ENSG00000189376	protein_coding	0.391119	6.20622e-27	0.378584	0
MRRFP1	ENSG00000224236	processed_pseudogene	0.213845	1.15856e-08	0.219422	4.67859e-09
OR5BC1P	ENSG00000255218	unprocessed_pseudogene	-0.130627	0.000540637	-0.0944475	0.0125466
DDR1	ENSG00000204580	protein_coding	-0.06934	0.0671213	-0.0207421	0.58424
AC084211.1	ENSG00000242012	lncRNA	-0.0531717	0.160541	-0.0386022	0.308483
AL137847.3	ENSG00000273806	processed_pseudogene	0.0339112	0.371014	0.0330159	0.383785
SPDYE8	ENSG00000273520	protein_coding	0.0955441	0.0115534	0.110297	0.00352643
AC136932.1	ENSG00000262561	processed_pseudogene	0.0537351	0.156149	0.0419393	0.2685
THRAP3P3	ENSG00000235920	processed_pseudogene	0.136761	0.000290355	0.110029	0.0036078
MIR8075	ENSG00000277942	miRNA	0.0113607	0.764469	0.00093961	0.980231
RNA5SP377	ENSG00000212154	rRNA_pseudogene	0.0358645	0.34408	0.0243261	0.521112
RPL17P40	ENSG00000241067	processed_pseudogene	0.0185789	0.624125	0.0168167	0.657384
Y_RNA	ENSG00000252357	misc_RNA	-0.0279806	0.46048	-0.0148486	0.695343
MBL1P	ENSG00000242600	transcribed_unitary_pseudogene	-0.131221	0.000509615	-0.168396	7.71362e-06
RPS3AP41	ENSG00000239481	processed_pseudogene	0.277783	7.81811e-14	0.241348	1.04257e-10
H3P3	ENSG00000234202	processed_pseudogene	-0.0205374	0.588041	-0.0218322	0.564726
AC092114.1	ENSG00000260848	lncRNA	-0.0614354	0.104862	-0.0660334	0.0812713
NPHP3-AS1	ENSG00000248724	lncRNA	0.286283	1.23918e-14	0.320905	3.49958e-18
AL590635.1	ENSG00000219867	processed_pseudogene	0.252523	1.29103e-11	0.246648	3.9212e-11
RPL23AP19	ENSG00000229716	processed_pseudogene	0.268293	5.67442e-13	0.245915	4.4955e-11
CDH6	ENSG00000113361	protein_coding	0.412009	5.58443e-30	0.456596	0
MIR7850	ENSG00000277904	miRNA	-0.0290805	0.443033	-0.0276581	0.465667
AL358472.2	ENSG00000272654	lncRNA	0.0700037	0.0645402	0.107378	0.00452876
SPI1	ENSG00000066336	protein_coding	0.224017	2.17648e-09	0.218421	6.04717e-09
SLC16A6P1	ENSG00000232457	transcribed_unprocessed_pseudogene	-0.0556278	0.142058	-0.0431333	0.255097
HMGB1P47	ENSG00000249338	processed_pseudogene	0.0964669	0.0107721	0.0982734	0.00937708
PGBD4	ENSG00000182405	protein_coding	-0.0441901	0.243628	-0.0353635	0.350778
AP002498.1	ENSG00000254988	lncRNA	-0.0780206	0.039329	-0.0586078	0.121874
ZNF780A	ENSG00000197782	protein_coding	-0.109005	0.00393531	-0.113997	0.00257314
SLC25A5P7	ENSG00000218180	processed_pseudogene	0.443041	6.41077e-35	0.410527	9.33817e-30
RNU6-509P	ENSG00000200389	snRNA	-0.0129718	0.732268	-0.0375388	0.32201
GULOP	ENSG00000234770	unitary_pseudogene	-0.0777996	0.0398913	-0.101047	0.00754681
ATOH7	ENSG00000179774	protein_coding	-0.1251	0.000925696	-0.199579	1.05524e-07
AL049646.1	ENSG00000230010	lncRNA	-0.0712888	0.0597754	-0.107147	0.00459886
OR5AQ1P	ENSG00000184741	transcribed_unprocessed_pseudogene	-0.0538292	0.155424	-0.0225331	0.552294
PNKDP1	ENSG00000228089	processed_pseudogene	0.429847	9.33898e-33	0.40431	7.84893e-29
RNU6-808P	ENSG00000212535	snRNA	0.0207683	0.583852	0.00470237	0.901305
AC018371.2	ENSG00000266184	processed_pseudogene	0.372529	2.1167e-24	0.332848	1.61175e-19
AL445644.1	ENSG00000233516	lncRNA	-0.151179	6.07166e-05	-0.161884	1.72626e-05
AL590004.2	ENSG00000218472	processed_pseudogene	0.394348	2.16812e-27	0.341614	1.54168e-20
AL033384.1	ENSG00000236740	lncRNA	-0.134451	0.000368082	-0.194353	2.27941e-07
RPL23AP63	ENSG00000243721	processed_pseudogene	0.443874	4.64747e-35	0.344096	7.82523e-21
CICP26	ENSG00000233003	unprocessed_pseudogene	0.107378	0.00451094	0.0908338	0.0163743
RPSAP44	ENSG00000220773	processed_pseudogene	0.127553	0.000731037	0.15572	3.59718e-05
PPARA	ENSG00000186951	protein_coding	-0.34668	3.83646e-21	-0.380622	0
BPI	ENSG00000101425	protein_coding	-0.0849535	0.0248016	-0.174208	3.66164e-06
AC008737.2	ENSG00000269419	processed_pseudogene	-0.0208756	0.581908	-0.020755	0.584093
RN7SL864P	ENSG00000239923	misc_RNA	0.0228138	0.547353	0.00150334	0.968375
ZNF425	ENSG00000204947	protein_coding	-0.224414	2.03542e-09	-0.213631	1.30377e-08
AC026770.1	ENSG00000259377	lncRNA	-0.0703592	0.0631918	-0.0660358	0.08126
AC004232.1	ENSG00000262899	lncRNA
AC021915.2	ENSG00000254314	lncRNA	-0.23752	2.08277e-10	-0.244623	5.71271e-11
MIR5000	ENSG00000263909	miRNA	0.0443996	0.241398	0.0324082	0.392604
ZNF778	ENSG00000170100	protein_coding	-0.284839	1.7021e-14	-0.266093	1.09195e-12
PRB2	ENSG00000121335	protein_coding	0.0323877	0.392904	-0.0404909	0.285395
DEFA10P	ENSG00000233531	unprocessed_pseudogene	-0.0149616	0.693142	-0.0307924	0.416643
Y_RNA	ENSG00000273964	misc_RNA	-0.0754197	0.0463895	-0.0633394	0.0945073
LINC01217	ENSG00000251219	lncRNA	0.024228	0.522796	0.0267703	0.480112
IGHVII-62-1	ENSG00000253747	IG_V_pseudogene	0.0480052	0.205248	0.0370191	0.328759
AC055716.1	ENSG00000257343	unprocessed_pseudogene	-0.0169448	0.654944	-0.000124816	0.997374
SNX18P25	ENSG00000249337	processed_pseudogene	0.0103409	0.785068	0.0170182	0.653545
SCPEP1	ENSG00000121064	protein_coding	0.373427	1.61081e-24	0.358517	0
TRAV18	ENSG00000211798	TR_V_gene	-0.0920289	0.0150082	-0.158656	2.54424e-05
AP003500.1	ENSG00000281386	lncRNA	-0.0062994	0.868053	-0.0332748	0.380065
SGCB	ENSG00000163069	protein_coding	0.314024	1.93856e-17	0.345973	0
GC	ENSG00000145321	protein_coding	-0.0194142	0.608619	-0.128904	0.000640724
PLIN1	ENSG00000166819	protein_coding	-0.398253	5.98371e-28	-0.487491	0
HTR1F	ENSG00000179097	protein_coding	0.327708	6.16315e-19	0.356039	2.74528e-22
PAGE2B	ENSG00000238269	protein_coding	-0.059281	0.117641	-0.0970453	0.0103066
MIR6815	ENSG00000275167	miRNA	-0.0340863	0.368548	-0.027297	0.471512
RNA5SP274	ENSG00000222416	rRNA_pseudogene	-0.00813292	0.830167	-0.0149291	0.693776
LINC00293	ENSG00000253314	lncRNA	-0.000592931	0.987524	-0.00556299	0.883361
FBXO28	ENSG00000143756	protein_coding	0.1105	0.00346579	0.102711	0.00662974
PDIA3	ENSG00000167004	protein_coding	0.672244	5.91706e-93	0.629046	0
AC012615.5	ENSG00000267232	lncRNA
RPF2	ENSG00000197498	protein_coding	0.306507	1.19618e-16	0.295346	2.15078e-15
AC123567.1	ENSG00000257360	processed_pseudogene	-0.0439037	0.246701	-0.103013	0.00645089
LCN1P2	ENSG00000204031	unprocessed_pseudogene	-0.00904919	0.811375	-0.0195524	0.606069
APPL1	ENSG00000157500	protein_coding	-0.0893972	0.0181597	-0.0840739	0.0263655
AC079896.1	ENSG00000231781	lncRNA	0.00318732	0.933011	0.00519341	0.89106
AC020908.2	ENSG00000268985	lncRNA	0.0801902	0.0341567	0.0129476	0.732748
AC025766.1	ENSG00000270133	lncRNA	0.186281	7.19222e-07	0.213527	1.21915e-08
UPF2	ENSG00000151461	protein_coding	-0.369521	5.25213e-24	-0.369409	0
AL121820.1	ENSG00000258623	lncRNA	-0.400214	3.11431e-28	-0.423556	9.30247e-32
KRT18P39	ENSG00000224791	processed_pseudogene	0.0471671	0.213279	0.0660259	0.0813056
NRK	ENSG00000123572	protein_coding	0.0318547	0.400743	0.180928	1.49993e-06
AC009478.1	ENSG00000225258	lncRNA	0.0570412	0.132187	0.04588	0.226048
VWFP1	ENSG00000241717	transcribed_unprocessed_pseudogene	-0.2311	6.47222e-10	-0.184095	9.73483e-07
LINC00583	ENSG00000205636	lncRNA	0.0297992	0.431838	0.033057	0.383192
AC020651.1	ENSG00000249474	lncRNA
SLPI	ENSG00000124107	protein_coding	0.314908	1.55975e-17	0.234505	4.03122e-10
AC113398.2	ENSG00000251456	lncRNA	0.0305914	0.419692	0.0143405	0.705273
VTRNA2-1	ENSG00000270123	vault_RNA	0.34986	1.58183e-21	0.329318	4.06048e-19
RPL35AP33	ENSG00000241334	processed_pseudogene	0.341483	1.59764e-20	0.345349	5.54291e-21
AC129492.7	ENSG00000279152	TEC
AC091849.1	ENSG00000248126	unprocessed_pseudogene	0.249472	2.30718e-11	0.279883	4.98898e-14
AL109766.1	ENSG00000259137	processed_pseudogene	0.508779	3.14971e-47	0.435179	1.28099e-33
AC087286.2	ENSG00000259367	lncRNA	-0.0871744	0.0212575	-0.101533	0.00726167
ELL2P3	ENSG00000234765	processed_pseudogene	0.0401291	0.289725	0.0392117	0.300901
AC006960.2	ENSG00000237400	lncRNA	-0.0312124	0.410313	-0.0508432	0.179686
ITGB3BP	ENSG00000142856	protein_coding	0.362464	4.26538e-23	0.357417	0
AC022494.1	ENSG00000240477	processed_pseudogene	0.308047	8.27282e-17	0.2528	1.22422e-11
RPS15AP32	ENSG00000242461	processed_pseudogene	0.00499006	0.895301	0.000285929	0.993984
GUSBP3	ENSG00000253203	transcribed_unprocessed_pseudogene	0.0524782	0.166075	0.0285902	0.450762
TOR4A	ENSG00000198113	protein_coding	0.31995	4.44972e-18	0.267665	7.96669e-13
RN7SL520P	ENSG00000240199	misc_RNA	-0.045585	0.22905	-0.0691131	0.0680228
MED1	ENSG00000125686	protein_coding	-0.119859	0.00151188	-0.113008	0.002805
AC079926.1	ENSG00000207171	snoRNA	0.0765804	0.043117	0.0406258	0.283792
AC009039.1	ENSG00000261470	lncRNA	0.0813692	0.0315978	0.0475893	0.209205
PDCL3P7	ENSG00000256777	processed_pseudogene	0.139445	0.000219391	0.168415	7.69505e-06
LINC02002	ENSG00000263609	lncRNA	0.0103529	0.784824	0.0106975	0.777846
CRH	ENSG00000147571	protein_coding	0.0021884	0.953977	-0.0659107	0.0818392
AP003049.1	ENSG00000254890	processed_pseudogene	-0.016039	0.672286	-0.0555087	0.142914
KLHL10	ENSG00000161594	protein_coding	0.289267	6.39365e-15	0.283142	2.46548e-14
AC003973.1	ENSG00000269504	lncRNA	-0.07527	0.0468265	-0.123898	0.00103761
CLEC5A	ENSG00000258227	protein_coding	0.578338	1.50768e-63	0.485708	1.33627e-42
LINC02088	ENSG00000227685	lncRNA	0.197022	1.54231e-07	0.193516	2.57391e-07
LINC00559	ENSG00000261446	lncRNA	0.00632463	0.86753	-0.0566049	0.135175
AL021920.2	ENSG00000280114	unprocessed_pseudogene	-0.184106	9.71996e-07	-0.245733	4.65013e-11
RBM12	ENSG00000244462	protein_coding	0.0615777	0.104058	0.0348558	0.35774
PDCD4	ENSG00000150593	protein_coding	-0.428615	1.4705e-32	-0.433436	0
AL513523.2	ENSG00000231827	transcribed_unprocessed_pseudogene	-0.0322795	0.394488	-0.0608623	0.108149
ERO1B	ENSG00000086619	protein_coding	-0.289637	5.88695e-15	-0.291638	4.95626e-15
IGKJ5	ENSG00000211593	IG_J_gene	0.037647	0.320616	0.0190614	0.615148
FP236383.5	ENSG00000281181	lncRNA	0.207872	2.9782e-08	0.34643	4.11122e-21
LINC00838	ENSG00000261683	lncRNA	0.142077	0.000165861	0.123838	0.0010435
RBM43	ENSG00000184898	protein_coding	0.226012	1.55294e-09	0.228661	1.10353e-09
AC004129.2	ENSG00000234406	processed_pseudogene	0.0401766	0.289154	0.0475504	0.209578
AC079866.1	ENSG00000256399	processed_pseudogene	-0.0175162	0.644097	-0.0711048	0.060439
GS1-24F4.2	ENSG00000245857	lncRNA	0.0110742	0.770239	0.00554928	0.883646
OR5A2	ENSG00000172324	protein_coding	-0.00615611	0.871028	-0.011259	0.766516
TTLL1	ENSG00000100271	protein_coding	-0.0841884	0.0261353	-0.0482333	0.203048
QRFP	ENSG00000188710	protein_coding	0.0778428	0.0397809	0.0565172	0.135757
LINC00905	ENSG00000167459	lncRNA	0.0255509	0.500346	0.0130322	0.731068
NPM1P45	ENSG00000265593	processed_pseudogene	-0.120215	0.00146316	-0.125551	0.000886625
LINC02818	ENSG00000231966	lncRNA	0.0310057	0.41342	0.00942729	0.803651
WDR90	ENSG00000161996	protein_coding	0.0163219	0.666851	0.00175897	0.962992
MAPK4	ENSG00000141639	protein_coding	0.153702	4.54755e-05	0.152925	5.07425e-05
AC073957.3	ENSG00000273151	lncRNA	-0.191237	3.57278e-07	-0.203882	5.90219e-08
CASC19	ENSG00000254166	lncRNA	0.0346585	0.360559	0.0256454	0.498762
AL390786.1	ENSG00000233258	lncRNA	-0.381965	1.14915e-25	-0.421942	1.66498e-31
FAM230F	ENSG00000276095	lncRNA	0.0140872	0.710241	0.0020372	0.957154
AC018761.1	ENSG00000267004	lncRNA	0.0427407	0.259452	0.0631708	0.0953895
NYAP2	ENSG00000144460	protein_coding	-0.157495	2.92003e-05	-0.249991	2.09117e-11
PACERR	ENSG00000273129	lncRNA	0.189137	4.81648e-07	0.243995	6.41572e-11
AC026780.2	ENSG00000249984	lncRNA	-0.226725	1.37535e-09	-0.259573	3.27781e-12
AC084018.2	ENSG00000274292	lncRNA	-0.249934	2.11388e-11	-0.29138	5.24951e-15
FO393419.1	ENSG00000231207	processed_pseudogene	0.252292	1.34941e-11	0.279209	5.76423e-14
AL591846.1	ENSG00000224114	processed_pseudogene	0.406386	3.87457e-29	0.35268	7.14737e-22
RN7SL716P	ENSG00000263558	misc_RNA	-0.0171244	0.651526	-0.0404186	0.286257
AL445220.1	ENSG00000237593	processed_pseudogene	-0.238508	1.74393e-10	-0.305255	1.61152e-16
PRKAG3	ENSG00000115592	protein_coding	0.0153459	0.685675	0.0682676	0.0714701
AC211433.2	ENSG00000273069	lncRNA	-0.209213	2.41483e-08	-0.194646	2.18426e-07
TET1P1	ENSG00000232204	processed_pseudogene	0.0102043	0.787839	-0.00830099	0.826712
SDAD1	ENSG00000198301	protein_coding	0.242632	8.243e-11	0.271123	3.95157e-13
MTCO3P21	ENSG00000232752	unprocessed_pseudogene	-0.0224996	0.552885	-0.0148842	0.694651
AC091074.1	ENSG00000238819	snoRNA	-0.062216	0.100513	-0.07442	0.049373
MTND5P32	ENSG00000259379	processed_pseudogene	-0.010653	0.778748	-0.0318089	0.40142
MARK2P14	ENSG00000231897	unprocessed_pseudogene	0.027913	0.461564	0.0346496	0.360683
MSANTD4	ENSG00000170903	protein_coding	0.250302	1.97163e-11	0.303707	3.09193e-16
HAUS5	ENSG00000249115	protein_coding	0.0911894	0.0159569	0.095863	0.011302
SBNO2	ENSG00000064932	protein_coding	0.450063	4.13327e-36	0.399202	0
RN7SL545P	ENSG00000274568	misc_RNA	0.0759731	0.044804	0.0900769	0.0172949
AL596442.1	ENSG00000232197	lncRNA	-0.0570014	0.132457	-0.0659365	0.0817196
FCGRT	ENSG00000104870	protein_coding	0.288038	8.40466e-15	0.292827	3.79816e-15
Metazoa_SRP	ENSG00000274860	misc_RNA	0.00962134	0.799694	0.00931935	0.805854
MED28	ENSG00000118579	protein_coding	0.0123124	0.745394	-0.00276586	0.941837
RNU1-32P	ENSG00000200807	snRNA	0.0753745	0.0465211	0.0767405	0.0426813
KDM4E	ENSG00000235268	protein_coding	-0.133286	0.000414268	-0.159179	2.39055e-05
ZFHX2	ENSG00000136367	protein_coding	-0.272264	2.49949e-13	-0.270826	4.19818e-13
MRPL40P1	ENSG00000256037	processed_pseudogene	-0.0565868	0.1353	-0.086599	0.0221306
FTH1P7	ENSG00000232187	processed_pseudogene	0.472136	4.87404e-40	0.407211	0
Z85996.1	ENSG00000220349	processed_pseudogene	0.0935666	0.0133985	0.0910672	0.0160992
AC026367.3	ENSG00000275759	lncRNA	-0.335687	7.59946e-20	-0.33525	8.53473e-20
RBM22P4	ENSG00000277769	processed_pseudogene	-0.0935659	0.0133992	-0.0984524	0.00924804
CBY3	ENSG00000204659	protein_coding	-0.13024	0.000561764	-0.12618	0.000834715
BNIP3P13	ENSG00000269154	processed_pseudogene	-0.147865	8.81433e-05	-0.125442	0.000895884
STXBP5-AS1	ENSG00000233452	lncRNA	-0.0830876	0.0281628	-0.177689	2.40632e-06
ZNF622	ENSG00000173545	protein_coding	0.342071	1.36137e-20	0.343458	0
TRAV16	ENSG00000211796	TR_V_gene	0.166155	1.0214e-05	0.180809	1.52426e-06
MYSM1	ENSG00000162601	protein_coding	-0.100541	0.00785492	-0.101539	0.00727923
DDX3P1	ENSG00000232928	processed_pseudogene	-0.0266258	0.482487	-0.0284136	0.453565
AC022509.1	ENSG00000255750	lncRNA	0.367933	8.4509e-24	0.298393	8.04531e-16
ZNF736P10Y	ENSG00000216824	processed_pseudogene	-0.0884746	0.0193941	-0.089635	0.0178529
XACT	ENSG00000241743	lncRNA	0.0853539	0.0241271	0.0868743	0.0217092
AC025750.1	ENSG00000215263	processed_pseudogene	0.100361	0.00796737	0.0980568	0.00953544
ANXA3	ENSG00000138772	protein_coding	-0.245995	4.42883e-11	-0.283608	2.88169e-14
AC006330.1	ENSG00000280388	TEC	0.11466	0.00241441	0.0836931	0.0270314
AL365273.2	ENSG00000270099	protein_coding	-0.0652251	0.0850747	-0.062227	0.100452
AC092813.1	ENSG00000225605	lncRNA	-0.0076917	0.839251	-0.0305888	0.419732
RPL9P6	ENSG00000241891	processed_pseudogene	-0.00658226	0.862187	-0.0203614	0.591244
AC084337.1	ENSG00000254595	processed_pseudogene	-0.284851	1.69777e-14	-0.248146	3.46231e-11
TBC1D3P7	ENSG00000233014	unprocessed_pseudogene	-0.0800737	0.034419	-0.0761124	0.0444123
HS3ST3A1	ENSG00000153976	protein_coding	0.436462	7.8984e-34	0.412936	4.04351e-30
CEACAM19	ENSG00000186567	protein_coding	-0.261685	2.15598e-12	-0.242176	1.03219e-10
PAICSP3	ENSG00000226840	processed_pseudogene	-0.134364	0.000371343	-0.135284	0.00033806
LINC02546	ENSG00000255117	lncRNA	0.181135	1.45847e-06	0.106239	0.0049585
AL353804.2	ENSG00000271199	lncRNA	-0.207249	3.28082e-08	-0.191297	3.5422e-07
VSTM2A	ENSG00000170419	protein_coding	-0.210283	2.04124e-08	-0.211058	1.80607e-08
SZRD1	ENSG00000055070	protein_coding	0.356105	2.69383e-22	0.35349	0
TDGF1P7	ENSG00000269584	processed_pseudogene	0.138292	0.000247626	0.149077	7.69808e-05
PHACTR3	ENSG00000087495	protein_coding	-0.525411	8.62239e-51	-0.399843	0
AC005920.1	ENSG00000247011	lncRNA	-0.0153229	0.686121	0.0242662	0.52214
LINC01815	ENSG00000235519	lncRNA	0.0659859	0.0814908	0.0320119	0.398421
MYL12BP1	ENSG00000260490	processed_pseudogene	0.490301	1.70889e-43	0.480712	0
GPSM2	ENSG00000121957	protein_coding	-0.149787	7.10693e-05	-0.110225	0.00356393
AL158801.2	ENSG00000258413	lncRNA	0.0763545	0.0437381	0.0667848	0.07786
LINC01893	ENSG00000264260	lncRNA	0.0393802	0.298828	0.0198024	0.601471
AC013356.3	ENSG00000259364	lncRNA	-0.0554101	0.143627	-0.0309474	0.4143
RBM46	ENSG00000151962	protein_coding	0.151034	6.17268e-05	0.113829	0.00259768
SLC20A1	ENSG00000144136	protein_coding	0.564389	5.83367e-60	0.5247	0
NPIPB3	ENSG00000169246	protein_coding	0.0507752	0.18027	0.0467023	0.217771
ADGRA3	ENSG00000152990	protein_coding	-0.221684	3.21673e-09	-0.24528	5.86973e-11
POLG	ENSG00000140521	protein_coding	0.157137	3.04614e-05	0.161719	1.80683e-05
ADAMTS7P4	ENSG00000218052	transcribed_unprocessed_pseudogene	0.189337	4.682e-07	0.277742	7.88532e-14
IGF1R	ENSG00000140443	protein_coding	-0.236369	2.55823e-10	-0.248835	3.04682e-11
AC015813.6	ENSG00000279207	TEC	-0.153168	4.83616e-05	-0.163961	1.37644e-05
LINC00709	ENSG00000230014	lncRNA	-0.0274755	0.468618	-0.0272735	0.471894
F2RL2	ENSG00000164220	protein_coding	0.395975	1.27072e-27	0.460676	5.79688e-38
RNU5A-8P	ENSG00000200972	snRNA	0.179902	1.72255e-06	0.170367	6.00786e-06
ABCC13	ENSG00000243064	transcribed_unprocessed_pseudogene	-0.0555802	0.142399	-0.0716141	0.0586165
AL590666.3	ENSG00000237588	lncRNA	-0.234184	3.77e-10	-0.275389	1.29853e-13
FCF1P3	ENSG00000239997	processed_pseudogene	-0.0797789	0.0350903	-0.0879033	0.0201945
SLA	ENSG00000155926	protein_coding	0.270451	3.6401e-13	0.246195	4.96291e-11
OSGEPL1-AS1	ENSG00000253559	lncRNA	-0.11745	0.00188227	-0.0785034	0.0381458
AC090515.3	ENSG00000259173	processed_pseudogene	0.0948876	0.0121393	0.0864158	0.0224151
RPL38	ENSG00000172809	protein_coding	0.013663	0.71859	0.0436314	0.249578
Y_RNA	ENSG00000200494	misc_RNA	0.0574196	0.129636	0.0599297	0.11367
AC005828.5	ENSG00000265971	lncRNA	0.0321355	0.396601	-0.00273017	0.942601
PRDM9	ENSG00000164256	protein_coding	-0.00599886	0.874295	-0.00955897	0.800965
AC022023.1	ENSG00000273904	ribozyme	-0.0302731	0.424548	-0.0374696	0.322904
AC006338.1	ENSG00000278197	unprocessed_pseudogene	-0.0229715	0.544586	-0.0288554	0.446571
AC006557.6	ENSG00000279352	TEC	0.00798097	0.833293	0.0332845	0.379926
AC008264.1	ENSG00000224545	processed_pseudogene	0.0580222	0.125653	0.112531	0.00290936
PTPN12	ENSG00000127947	protein_coding	0.428001	1.84242e-32	0.39156	0
LINC01285	ENSG00000203650	lncRNA	0.235995	2.73456e-10	0.251946	1.44187e-11
AC133539.1	ENSG00000270385	processed_pseudogene	0.238204	1.84199e-10	0.227575	1.18936e-09
RNASE8	ENSG00000173431	protein_coding	-0.0879614	0.0201119	-0.116484	0.00205308
GRAMD4P5	ENSG00000259089	unprocessed_pseudogene	0.028311	0.455198	-0.0176378	0.641798
TBC1D3B	ENSG00000274808	protein_coding	-0.160472	2.04733e-05	-0.134326	0.000372796
SNORD114-2	ENSG00000200823	snoRNA	0.0482538	0.202909	0.0370935	0.327788
AL121781.1	ENSG00000238282	lncRNA	0.0123358	0.744926	0.0178633	0.637545
FGF10	ENSG00000070193	protein_coding	0.148657	8.06808e-05	0.120566	0.00141662
ZNF318	ENSG00000171467	protein_coding	-0.134512	0.000365804	-0.119584	0.0015607
RHEB	ENSG00000106615	protein_coding	0.395489	1.49111e-27	0.398524	0
RASD2	ENSG00000100302	protein_coding	0.163984	1.3359e-05	0.214006	1.22836e-08
OR7A17	ENSG00000185385	protein_coding	0.0103074	0.785747	0.0143979	0.704149
AC025881.1	ENSG00000253499	processed_pseudogene	0.0486474	0.199245	0.0546611	0.149128
RPS4XP22	ENSG00000239830	processed_pseudogene	-0.177797	2.28286e-06	-0.197919	1.43538e-07
PINK1-AS	ENSG00000117242	lncRNA	0.229072	9.19642e-10	0.206754	3.81128e-08
AC008813.1	ENSG00000255875	processed_pseudogene	0.335683	7.60684e-20	0.323	2.05977e-18
Y_RNA	ENSG00000200998	misc_RNA	-0.0491991	0.194191	-0.0692265	0.067571
AC011933.1	ENSG00000228007	processed_pseudogene	0.36739	9.93855e-24	0.318933	5.74191e-18
LINC02882	ENSG00000251138	lncRNA	-0.296226	1.32503e-15	-0.349592	1.70492e-21
PRRT2	ENSG00000167371	protein_coding	-0.268696	5.2253e-13	-0.266764	9.54745e-13
MIR194-1	ENSG00000207624	miRNA	-0.0600998	0.112647	-0.0569638	0.132713
AC027279.4	ENSG00000280190	TEC	-0.0179875	0.635206	-0.025379	0.503233
AC023824.1	ENSG00000260073	lncRNA	0.0285511	0.451382	0.00134355	0.971735
AC016722.2	ENSG00000228925	lncRNA	0.0517621	0.171938	0.0453631	0.231327
RNU7-126P	ENSG00000238632	snRNA	-0.0218322	0.564728	-0.0220191	0.561398
AC012063.1	ENSG00000227252	lncRNA	0.0774719	0.0407376	0.096086	0.0111127
LAMTOR5P1	ENSG00000236646	processed_pseudogene	0.443665	5.03829e-35	0.401294	2.16943e-28
ZNF350	ENSG00000256683	protein_coding	0.00241915	0.949131	-0.0209414	0.580632
AP001541.1	ENSG00000279295	TEC	-0.117238	0.00191865	-0.140158	0.000203482
TONSL	ENSG00000160949	protein_coding	0.121803	0.00126311	0.160477	2.09758e-05
AC138089.1	ENSG00000229255	lncRNA	0.0508466	0.179657	0.00905194	0.811318
KRT8P5	ENSG00000267573	processed_pseudogene	0.0992493	0.00869251	0.0790884	0.036706
ICE2P2	ENSG00000242705	processed_pseudogene	0.33011	3.30327e-19	0.260874	2.53333e-12
AC018659.6	ENSG00000277081	misc_RNA
ZNF664	ENSG00000179195	protein_coding	-0.141041	0.00018528	-0.125609	0.000889082
AC092035.1	ENSG00000227224	processed_pseudogene	0.204051	5.36907e-08	0.213815	1.16403e-08
SNORA70H	ENSG00000206637	snoRNA	0.0422522	0.264942	0.0548578	0.147668
AC005088.1	ENSG00000278586	processed_pseudogene	-0.0536386	0.156894	-0.0584774	0.122708
IL10RA	ENSG00000110324	protein_coding	0.20117	8.3118e-08	0.170566	6.04955e-06
GNAT2	ENSG00000134183	protein_coding	0.0791895	0.0364656	0.0159143	0.674687
TYK2	ENSG00000105397	protein_coding	0.0305127	0.42089	0.0381062	0.314663
PRELID2P1	ENSG00000257336	processed_pseudogene	0.245966	4.45289e-11	0.232229	5.31473e-10
SNORA11D	ENSG00000221475	snoRNA
AC092162.2	ENSG00000230552	lncRNA	-0.400069	3.26914e-28	-0.486594	9.0098e-43
MIR4266	ENSG00000265965	miRNA	-0.0201271	0.595522	-0.0365259	0.335249
AL139220.2	ENSG00000230615	lncRNA	-0.107622	0.00442011	-0.135089	0.000348864
ADCY10P1	ENSG00000161912	transcribed_unprocessed_pseudogene	-0.504969	1.93632e-46	-0.472487	0
AC084851.3	ENSG00000276637	unprocessed_pseudogene	-0.0226073	0.550987	-0.0267201	0.480936
AC016903.1	ENSG00000236634	lncRNA	-0.0897481	0.0177086	-0.0562411	0.137707
AC106772.2	ENSG00000250385	lncRNA	0.0451117	0.233926	-0.0202997	0.592369
FATE1	ENSG00000147378	protein_coding	0.22006	4.21137e-09	0.288578	7.45537e-15
AL162464.2	ENSG00000258690	lncRNA	-0.00772528	0.838559	-0.0108294	0.775181
FAHD2B	ENSG00000144199	protein_coding	0.296594	1.21792e-15	0.34721	0
AC010186.2	ENSG00000256594	transcribed_unprocessed_pseudogene	0.178559	2.06243e-06	0.217103	7.48331e-09
LINC02823	ENSG00000258100	lncRNA	0.169956	6.33077e-06	0.23291	4.71761e-10
ADAM3A	ENSG00000197475	transcribed_unitary_pseudogene	-0.0464847	0.219983	-0.02266	0.550058
TIPIN	ENSG00000075131	protein_coding	0.448054	9.11494e-36	0.455128	0
AC106883.1	ENSG00000225394	processed_pseudogene	0.0158241	0.676426	0.0341314	0.367914
RNU6-408P	ENSG00000251719	snRNA	-0.0181916	0.631373	-0.0213361	0.573607
U3	ENSG00000221461	snoRNA	-0.0121981	0.747677	-0.0141087	0.709819
LINC00315	ENSG00000184274	lncRNA	0.0558398	0.140542	0.0449397	0.235716
AC005775.1	ENSG00000266933	lncRNA	-0.204579	4.95272e-08	-0.173808	3.85752e-06
BDH1	ENSG00000161267	protein_coding	0.276817	9.59945e-14	0.293539	3.23648e-15
AC103794.1	ENSG00000254878	lncRNA	-0.263857	1.39607e-12	-0.310031	5.12915e-17
PSMB5	ENSG00000100804	protein_coding	0.258101	4.37908e-12	0.280906	5.13866e-14
AC134684.1	ENSG00000254796	processed_pseudogene	-0.0011587	0.975622	0.00187314	0.960601
BOLA3-AS1	ENSG00000225439	lncRNA	0.035465	0.349485	0.0649944	0.0861849
LRIG1	ENSG00000144749	protein_coding	-0.37752	4.58782e-25	-0.386452	0
MIR515-1	ENSG00000207616	miRNA	-0.0698726	0.0650435	-0.0626924	0.0979298
KCTD1	ENSG00000134504	protein_coding	0.127792	0.000714217	0.137651	0.000268106
NR5A2	ENSG00000116833	protein_coding	0.312538	2.78941e-17	0.311534	3.56237e-17
CLBA1	ENSG00000140104	protein_coding	0.262456	1.84865e-12	0.235706	3.26687e-10
NOTCH2	ENSG00000134250	protein_coding	-0.0272428	0.472394	-0.0526221	0.164876
IGHV3-21	ENSG00000211947	IG_V_gene	0.228926	9.43094e-10	0.256264	6.26926e-12
RECQL	ENSG00000004700	protein_coding	0.343365	9.55905e-21	0.353038	0
AC012494.2	ENSG00000229494	lncRNA	-0.113852	0.00259231	-0.121845	0.00125809
FN3KRP	ENSG00000141560	protein_coding	0.0479622	0.205655	0.068767	0.0694243
AC138904.1	ENSG00000246465	lncRNA	-0.121993	0.00124088	-0.15913	2.40453e-05
LINC02533	ENSG00000260239	lncRNA	0.162875	1.53013e-05	0.230121	7.67141e-10
TMOD1	ENSG00000136842	protein_coding	0.108192	0.00421417	0.137916	0.000260836
IGKV2-36	ENSG00000253487	IG_V_pseudogene	0.0148361	0.695588	0.0238858	0.528686
ELAC2	ENSG00000006744	protein_coding	0.195869	1.82708e-07	0.245621	5.51493e-11
HK2P1	ENSG00000228612	processed_pseudogene	0.465324	8.53176e-39	0.407984	2.24282e-29
AC190387.1	ENSG00000279630	TEC	0.0716476	0.058498	0.0628837	0.0969076
FXYD6	ENSG00000137726	protein_coding	-0.371727	2.69954e-24	-0.291217	5.44359e-15
RPSAP15	ENSG00000237506	processed_pseudogene	0.453484	1.06189e-36	0.32947	3.25162e-19
AC090517.3	ENSG00000279683	TEC	-0.123956	0.00103193	-0.117577	0.00186086
SPDYE22P	ENSG00000266537	unprocessed_pseudogene	-0.0538106	0.155567	-0.0109531	0.772684
AC018541.1	ENSG00000253300	lncRNA	-0.284862	1.69342e-14	-0.384608	4.99552e-26
MRPL10	ENSG00000159111	protein_coding	0.0501655	0.185565	0.075914	0.0449904
IGLVVI-22-1	ENSG00000253546	IG_V_pseudogene
RPS26P31	ENSG00000235459	processed_pseudogene	0.367169	1.06147e-23	0.338624	3.46163e-20
RASA3-IT1	ENSG00000232487	lncRNA	-0.0321998	0.395657	-0.0433949	0.252223
AL365273.1	ENSG00000240527	lncRNA	-0.117753	0.00183147	-0.130478	0.00054868
AC093775.1	ENSG00000279104	TEC	-0.333835	1.24187e-19	-0.403056	1.19919e-28
AC125603.2	ENSG00000257883	lncRNA	-0.209856	2.18306e-08	-0.279623	5.27541e-14
RN7SL807P	ENSG00000243125	misc_RNA	0.0356381	0.347136	0.042051	0.267226
NCAPH2	ENSG00000025770	protein_coding	-0.0562194	0.13786	-0.0312911	0.409039
RPL21P132	ENSG00000183911	processed_pseudogene	0.0770788	0.0417728	0.102463	0.00674181
PAQR3	ENSG00000163291	protein_coding	0.254399	9.00016e-12	0.267566	8.12606e-13
DPYSL3	ENSG00000113657	protein_coding	-0.0953899	0.0116886	-0.0824374	0.0294475
AP000785.1	ENSG00000254933	lncRNA	-0.0355402	0.348463	-0.136972	0.000284102
Y_RNA	ENSG00000222658	misc_RNA	0.040825	0.281435	0.0504578	0.183012
AC073651.2	ENSG00000256627	processed_pseudogene	-0.0354689	0.349431	0.00415068	0.912835
MIR607	ENSG00000207976	miRNA	-0.108266	0.00418791	-0.110552	0.0034502
LINC01856	ENSG00000237574	lncRNA	-0.103946	0.00598228	-0.134996	0.000348162
AL355877.1	ENSG00000270733	processed_pseudogene	0.157279	2.9952e-05	0.173815	3.8537e-06
AL139039.3	ENSG00000237685	lncRNA	0.0831329	0.0280768	0.068289	0.0713809
AC012103.1	ENSG00000253376	lncRNA	-0.0715719	0.0587656	-0.0871013	0.0213667
APBA2	ENSG00000034053	protein_coding	-0.163582	1.40336e-05	-0.0766061	0.0430666
ANTXR2	ENSG00000163297	protein_coding	0.383751	6.54948e-26	0.361161	0
MICOS10	ENSG00000173436	protein_coding	0.442992	6.53404e-35	0.454944	0
RNU6-1000P	ENSG00000212368	snRNA	0.0675054	0.0746988	0.07632	0.0438337
RNU6-447P	ENSG00000222225	snRNA	-0.0354146	0.35017	-0.0350245	0.355507
GLRXP2	ENSG00000258544	processed_pseudogene	0.293473	2.48281e-15	0.253467	1.07704e-11
SERPINI1	ENSG00000163536	protein_coding	-0.150596	6.4864e-05	-0.175003	3.42151e-06
AP002802.2	ENSG00000270701	processed_pseudogene	-0.0203646	0.591187	-0.0303925	0.422722
CDKN2A-DT	ENSG00000224854	lncRNA	0.0123586	0.744471	-0.159657	2.25784e-05
AL353622.2	ENSG00000271398	lncRNA	-0.120577	0.00141507	-0.109993	0.00361884
AL355375.2	ENSG00000262566	processed_pseudogene	0.0250011	0.509613	0.033367	0.378745
AC139769.3	ENSG00000277493	unprocessed_pseudogene	0.0790245	0.0368587	0.0484222	0.201335
UBE2J1	ENSG00000198833	protein_coding	0.0345207	0.362473	0.0325579	0.390328
THOC1	ENSG00000079134	protein_coding	-0.209626	2.26345e-08	-0.206708	3.83809e-08
EOMES	ENSG00000163508	protein_coding	0.273604	1.88951e-13	0.330846	2.72545e-19
AP003385.1	ENSG00000227834	processed_pseudogene	0.105043	0.00547105	0.0945983	0.0124058
AC026367.1	ENSG00000270482	lncRNA	0.110055	0.00359969	0.117031	0.00195463
AL133467.1	ENSG00000258572	lncRNA	-0.067298	0.0755979	-0.0973511	0.0100678
DOCK9-DT	ENSG00000260992	lncRNA	0.181246	1.43655e-06	0.19009	4.20768e-07
AC011511.1	ENSG00000167807	protein_coding	-0.161883	1.72659e-05	-0.154094	4.43734e-05
LINC02358	ENSG00000251256	lncRNA	-0.00122707	0.974184	-0.00945642	0.803056
MIR4672	ENSG00000263979	miRNA	-0.0695476	0.066305	-0.0750797	0.0473869
AC105129.3	ENSG00000270690	processed_pseudogene	-0.0465905	0.218933	-0.0480036	0.205263
VN1R65P	ENSG00000260883	unitary_pseudogene	-0.0187234	0.621431	-0.0180967	0.633155
ELAPOR1	ENSG00000116299	protein_coding	0.181827	1.32769e-06	0.17794	2.32779e-06
AC093157.3	ENSG00000252765	scaRNA	-0.00893327	0.813746	-0.0238109	0.529979
AF001548.2	ENSG00000263335	lncRNA	-0.0245019	0.518106	0.0172733	0.64862
AL355314.1	ENSG00000223800	lncRNA	-0.110073	0.00359426	-0.178683	2.02848e-06
RN7SL823P	ENSG00000263595	misc_RNA	0.113524	0.002668	0.0977224	0.00978452
RNU2-54P	ENSG00000222231	snRNA	-0.0225546	0.551916	-0.0273516	0.470627
H3C7	ENSG00000277775	protein_coding	0.263047	1.64229e-12	0.390858	6.75317e-27
REM2	ENSG00000139890	protein_coding	-0.0873757	0.0209592	-0.0553533	0.144009
NTN5	ENSG00000142233	protein_coding	-0.333356	1.40957e-19	-0.346928	0
MZT2B	ENSG00000152082	protein_coding	0.150002	6.93726e-05	0.208386	2.96397e-08
FAM90A26	ENSG00000229924	protein_coding	-0.188177	5.51468e-07	-0.19172	3.33416e-07
HMGB1P23	ENSG00000253770	processed_pseudogene	-0.00891619	0.814096	-0.0491197	0.194912
PPIAP2	ENSG00000227379	processed_pseudogene	0.421525	1.9338e-31	0.362913	3.73869e-23
IFNA16	ENSG00000147885	protein_coding	0.0106968	0.77786	0.0146608	0.699007
AC008572.1	ENSG00000253613	lncRNA	-0.0842401	0.0260432	-0.106205	0.00497221
Y_RNA	ENSG00000201277	misc_RNA	-0.0526482	0.164705	-0.057654	0.128075
AC117490.1	ENSG00000225240	unprocessed_pseudogene	-0.104291	0.00581691	-0.0986562	0.00910306
PTMAP6	ENSG00000237000	processed_pseudogene	0.0269943	0.476445	4.10494e-05	0.999136
RNY4P34	ENSG00000201649	misc_RNA	0.0346108	0.361221	0.0184914	0.62576
AC107871.1	ENSG00000260007	protein_coding	-0.0350229	0.355528	-0.0611096	0.106721
MCL1	ENSG00000143384	protein_coding	0.250168	2.02217e-11	0.228963	1.04816e-09
RPS27P1	ENSG00000223876	processed_pseudogene	-0.0363692	0.337328	-0.0474227	0.210806
ZNF630-AS1	ENSG00000277541	lncRNA	0.00994533	0.793099	0.0037497	0.921227
LRRC26	ENSG00000184709	protein_coding	-0.025486	0.501435	-0.0683317	0.0712039
POPDC3	ENSG00000132429	protein_coding	0.0686401	0.069934	0.0391281	0.301854
MIR3156-1	ENSG00000263476	miRNA
IFNWP2	ENSG00000237691	unprocessed_pseudogene	0.153102	4.87332e-05	0.100353	0.00797194
RPL5P23	ENSG00000240395	processed_pseudogene	0.345222	5.74006e-21	0.257124	5.30211e-12
ACTL7A	ENSG00000187003	protein_coding	0.0347761	0.358931	-0.0128653	0.734381
AC027130.1	ENSG00000261195	lncRNA	-0.416851	1.02265e-30	-0.41558	1.6012e-30
AL160237.2	ENSG00000258887	unprocessed_pseudogene	-0.0065088	0.863709	-0.0159462	0.674073
AL691432.1	ENSG00000269737	transcribed_processed_pseudogene	-0.215069	9.51376e-09	-0.216649	8.05127e-09
G2E3	ENSG00000092140	protein_coding	-0.00909573	0.810423	-0.0125427	0.740738
ULK1	ENSG00000177169	protein_coding	-0.0294988	0.436498	-0.022707	0.54914
TLK1P1	ENSG00000226783	processed_pseudogene	0.380712	1.70116e-25	0.420845	2.46842e-31
EXTL2	ENSG00000162694	protein_coding	0.313652	2.12352e-17	0.35553	0
PBX1	ENSG00000185630	protein_coding	-0.249441	2.32048e-11	-0.215263	1.00547e-08
RNA5SP462	ENSG00000252539	rRNA_pseudogene	-0.15699	3.09906e-05	-0.147084	9.61197e-05
AL450472.1	ENSG00000229015	transcribed_unprocessed_pseudogene	-0.0276908	0.465138	-0.0517866	0.171735
IGHV3OR16-10	ENSG00000233732	IG_V_gene	0.0629318	0.0966523	0.0735102	0.0522266
KRT18P56	ENSG00000249668	processed_pseudogene	0.13974	0.000212684	-0.00788374	0.835295
A2ML1	ENSG00000166535	protein_coding	-0.225491	1.6965e-09	-0.260417	3.35255e-12
RNU6-242P	ENSG00000207087	snRNA	-0.0169797	0.654278	-0.0407526	0.28229
COL19A1	ENSG00000082293	protein_coding	0.244623	5.71245e-11	0.235151	3.17685e-10
AC099794.1	ENSG00000234318	lncRNA	0.131781	0.000481928	0.182248	1.25364e-06
PNMA6A	ENSG00000235961	protein_coding	-0.177114	2.49932e-06	-0.161025	1.9642e-05
AC027575.2	ENSG00000278107	lncRNA	0.055067	0.146127	0.0559616	0.139649
Y_RNA	ENSG00000207196	misc_RNA	0.0197829	0.60183	0.0144399	0.703327
RN7SL300P	ENSG00000265813	misc_RNA	0.245832	4.56502e-11	0.273267	2.0272e-13
TCTE1	ENSG00000146221	protein_coding	-0.197125	1.51887e-07	-0.238712	1.92037e-10
RNU6-564P	ENSG00000222915	snRNA	0.134576	0.000363402	0.148533	8.18145e-05
SLC35D3	ENSG00000182747	protein_coding	-0.189125	4.82456e-07	-0.257718	4.72023e-12
AF274858.1	ENSG00000260081	transcribed_processed_pseudogene	-0.0441236	0.244339	-0.0432291	0.253973
EP400	ENSG00000183495	protein_coding	-0.167866	8.24616e-06	-0.142552	0.000159962
FCRL1	ENSG00000163534	protein_coding	0.0529555	0.162251	0.0741013	0.0503574
NDST1-AS1	ENSG00000254333	lncRNA	-0.0052932	0.88898	-0.00337887	0.928995
AP001207.3	ENSG00000254024	lncRNA	0.075839	0.0451839	0.0496639	0.190006
RNA5SP434	ENSG00000252456	rRNA_pseudogene	-0.0722171	0.0565174	-0.0682164	0.0716833
LINC01732	ENSG00000237292	lncRNA	-0.0409013	0.280537	-0.0367005	0.332943
AC009930.1	ENSG00000253489	lncRNA	-0.0409967	0.279416	-0.0487817	0.198006
ADAMTSL4	ENSG00000143382	protein_coding	0.389561	1.02674e-26	0.333352	8.1426e-20
C19orf73	ENSG00000221916	protein_coding	-0.13715	0.000278901	-0.0981446	0.00949405
SORBS2	ENSG00000154556	protein_coding	0.129911	0.000580344	0.132518	0.000452375
BTF3P12	ENSG00000213003	processed_pseudogene	0.429926	9.06881e-33	0.380125	2.04381e-25
TRMT44	ENSG00000155275	protein_coding	0.0766182	0.0430138	0.0720563	0.0570845
ZNF486	ENSG00000256229	protein_coding	0.145024	0.000120573	0.158036	2.80289e-05
ZC3H8	ENSG00000144161	protein_coding	-0.303012	2.73885e-16	-0.265566	1.21331e-12
AC084116.3	ENSG00000253530	lncRNA	-0.135891	0.000317643	-0.197276	1.48546e-07
DENND1A	ENSG00000119522	protein_coding	0.117816	0.00182119	0.16038	2.12199e-05
GBP5	ENSG00000154451	protein_coding	0.417008	9.67476e-31	0.393242	0
AC006213.3	ENSG00000267191	lncRNA	-0.17967	1.77701e-06	-0.137442	0.000270578
AC093162.1	ENSG00000246575	unprocessed_pseudogene	0.104294	0.00581543	0.074645	0.0486879
AC090948.2	ENSG00000272498	lncRNA	-0.0489551	0.196414	-0.0180151	0.634688
MIR378C	ENSG00000264803	miRNA	0.0202863	0.592615	0.0279155	0.461523
RARRES1	ENSG00000118849	protein_coding	0.520849	8.55899e-50	0.527365	0
MTND4P10	ENSG00000226663	processed_pseudogene	-0.0131263	0.729204	-0.0259773	0.49322
AC119751.4	ENSG00000250753	processed_pseudogene	-0.110021	0.00361031	-0.0895968	0.017902
POM121L6P	ENSG00000243307	processed_pseudogene	0.0487686	0.198126	0.0309643	0.414044
PRPH2	ENSG00000112619	protein_coding	0.0501442	0.185751	0.0617662	0.103001
AC007611.1	ENSG00000260086	lncRNA	0.2065	3.68495e-08	0.211572	1.80435e-08
KRTAP19-1	ENSG00000184351	protein_coding	0.0194198	0.608515	0.0343101	0.365411
AC097375.3	ENSG00000251249	lncRNA	-0.0658077	0.0823188	-0.0510119	0.178245
BX322557.1	ENSG00000229382	lncRNA	0.00637305	0.866525	-0.0135748	0.720331
ACTBP14	ENSG00000229001	processed_pseudogene	0.454075	8.38421e-37	0.414659	2.21308e-30
AC027682.5	ENSG00000261396	lncRNA	-0.0963462	0.0108715	-0.101371	0.00735576
ENTPD6	ENSG00000197586	protein_coding	0.158494	2.59397e-05	0.170442	6.14506e-06
AC024267.3	ENSG00000264304	lncRNA	0.00391763	0.917711	0.000796392	0.983243
C15orf32	ENSG00000183643	lncRNA	0.0437285	0.248592	0.0263725	0.486663
AC092660.1	ENSG00000234877	lncRNA	0.0716845	0.058368	0.0596703	0.115245
CFB	ENSG00000243649	protein_coding	0.44936	5.45457e-36	0.381799	0
LINC01626	ENSG00000223765	lncRNA	-0.0899224	0.0174882	-0.110205	0.00355396
RRS1-AS1	ENSG00000246145	lncRNA	-0.162191	1.66308e-05	-0.205739	4.144e-08
STMP1	ENSG00000243317	protein_coding	0.339162	2.99477e-20	0.326017	9.48833e-19
RNU6-337P	ENSG00000212545	snRNA	-0.0221652	0.558803	-0.0215454	0.569853
ANAPC1	ENSG00000153107	protein_coding	0.232386	5.17065e-10	0.258127	5.23139e-12
AL031670.1	ENSG00000275582	lncRNA	-0.144999	0.000120902	-0.155617	3.64074e-05
RNU6-390P	ENSG00000252068	snRNA	0.00482074	0.898834	-0.00747557	0.843709
HSPA8P7	ENSG00000224773	processed_pseudogene	0.495527	1.58327e-44	0.437337	5.67421e-34
AC104462.2	ENSG00000238224	lncRNA	-0.0424482	0.262729	-0.0475387	0.209691
CDO1	ENSG00000129596	protein_coding	-0.0110133	0.771468	-0.0659899	0.0814732
AL358335.1	ENSG00000258750	processed_pseudogene	-0.0661396	0.0807817	-0.0803617	0.0337739
AC093535.2	ENSG00000279118	TEC	-0.512628	4.91241e-48	-0.535366	0
PCDH11X	ENSG00000102290	protein_coding	-0.411536	6.58364e-30	-0.435336	1.20726e-33
LINC02351	ENSG00000277987	lncRNA	0.0812854	0.0317741	0.0761649	0.0442654
ASGR1	ENSG00000141505	protein_coding	-0.228679	9.84054e-10	-0.212224	1.62827e-08
OR4C2P	ENSG00000182565	unprocessed_pseudogene	-0.0116277	0.759102	-0.0152599	0.687343
AC013738.1	ENSG00000252888	snoRNA	-0.0510421	0.177987	-0.058955	0.119676
TNPO3	ENSG00000064419	protein_coding	0.0476587	0.208542	0.0447751	0.237372
IQCJ	ENSG00000214216	protein_coding	0.0072365	0.848646	-0.0754803	0.0462136
PIGO	ENSG00000165282	protein_coding	0.290669	4.67285e-15	0.246665	4.55241e-11
MIR6134	ENSG00000277569	miRNA
AL022334.1	ENSG00000233388	processed_pseudogene	-0.0190795	0.614812	0.00657969	0.86224
AC243961.1	ENSG00000228229	lncRNA	0.0323153	0.393963	0.0484587	0.200996
NDUFA3	ENSG00000170906	protein_coding	0.339068	3.07179e-20	0.340862	0
POC1B-AS1	ENSG00000270344	lncRNA	-0.129434	0.00060827	-0.132213	0.000466394
SMAD9-IT1	ENSG00000236711	lncRNA	-0.363831	2.85394e-23	-0.395339	1.56622e-27
CTXND1	ENSG00000259417	protein_coding	-0.0476308	0.208808	-0.0222147	0.557836
RNU1-11P	ENSG00000206702	snRNA	0.0511964	0.176678	0.000464762	0.990221
AC087477.3	ENSG00000259312	lncRNA	0.0419398	0.268493	0.0437429	0.248437
LINC02485	ENSG00000248456	lncRNA	0.106398	0.0048938	0.107096	0.00461841
RN7SKP112	ENSG00000223145	misc_RNA	-0.054749	0.148474	-0.0752355	0.0469275
AL161891.1	ENSG00000276672	lncRNA	0.094569	0.012433	0.156834	3.22827e-05
MIR2115	ENSG00000252466	miRNA	0.00283969	0.940303	-0.0219531	0.562572
CFAP298-TCP10L	ENSG00000265590	protein_coding	-0.206996	3.4121e-08	-0.20505	4.60758e-08
RNU4-72P	ENSG00000222686	snRNA	0.0723956	0.0559082	0.0913549	0.0157658
NCF1B	ENSG00000182487	transcribed_unprocessed_pseudogene	0.384033	5.99179e-26	0.34531	0
PAICSP5	ENSG00000229877	processed_pseudogene	0.204556	4.96987e-08	0.185391	8.13928e-07
AC012354.5	ENSG00000276229	misc_RNA
RNA5SP113	ENSG00000222418	rRNA_pseudogene	0.00941202	0.803962	0.0215326	0.570082
NR6A1	ENSG00000148200	protein_coding	-0.249535	2.27979e-11	-0.283257	3.1074e-14
XRCC6P1	ENSG00000237417	processed_pseudogene	0.480352	1.4149e-41	0.404987	6.23813e-29
PTPN2P2	ENSG00000224117	processed_pseudogene	0.0927291	0.0142553	0.0868907	0.0216842
RNA5SP284	ENSG00000207277	rRNA_pseudogene	0.232542	5.03125e-10	0.211988	1.55845e-08
SNORA52	ENSG00000199785	snoRNA
Y_RNA	ENSG00000206734	misc_RNA	-0.0203632	0.591212	-0.0424428	0.26279
AP000943.2	ENSG00000255929	lncRNA	-0.09894	0.00890447	-0.136652	0.00029367
RN7SKP123	ENSG00000222664	misc_RNA	0.00819007	0.828992	-0.000808904	0.98298
AC021483.2	ENSG00000261229	lncRNA	0.394557	2.02501e-27	0.358591	1.3171e-22
MARVELD1	ENSG00000155254	protein_coding	0.492233	7.12411e-44	0.443531	0
AC004057.1	ENSG00000196656	transcribed_processed_pseudogene	0.473688	2.51519e-40	0.350469	1.33341e-21
AL162740.1	ENSG00000207022	snoRNA	-0.375837	7.70589e-25	-0.389108	1.18799e-26
CPT2	ENSG00000157184	protein_coding	0.193925	2.42574e-07	0.153191	4.92218e-05
AC019070.1	ENSG00000212181	snoRNA	-0.0433048	0.253211	-0.0405803	0.284332
AC122129.1	ENSG00000197815	lncRNA	-0.335229	8.58303e-20	-0.332011	1.35745e-19
AC104843.2	ENSG00000231139	unprocessed_pseudogene	0.211562	1.66744e-08	0.211568	1.66571e-08
Y_RNA	ENSG00000207438	misc_RNA	-0.0237996	0.530174	-0.0378433	0.318099
H3P9	ENSG00000227430	processed_pseudogene	-0.0312135	0.410296	-0.0431811	0.254571
AC135048.3	ENSG00000275263	lncRNA	0.00134641	0.971675	0.0115225	0.761158
Y_RNA	ENSG00000206713	misc_RNA	-0.0454432	0.230504	-0.0311719	0.41092
AL358033.1	ENSG00000252537	snoRNA	-0.0557065	0.141493	-0.0410499	0.278792
PI4K2A	ENSG00000155252	protein_coding	0.216749	7.24753e-09	0.183272	1.13874e-06
AC084149.1	ENSG00000230968	lncRNA	-0.0830285	0.0282754	-0.0507322	0.18064
Y_RNA	ENSG00000274603	misc_RNA	-0.0423807	0.26349	-0.0388153	0.305818
C14orf93	ENSG00000100802	protein_coding	-0.296247	1.31872e-15	-0.280995	5.04168e-14
PPP1R1AP2	ENSG00000261084	processed_pseudogene	-0.081478	0.0313703	-0.0985107	0.00920638
NREP	ENSG00000134986	protein_coding	0.186947	6.55332e-07	0.207683	3.30378e-08
MAFK	ENSG00000198517	protein_coding	0.281477	3.53801e-14	0.291808	4.77161e-15
LINC02726	ENSG00000255193	lncRNA	0.00783103	0.83638	0.00186209	0.960834
PLCD4	ENSG00000115556	protein_coding	0.00109559	0.97695	0.0325031	0.391127
STK35	ENSG00000125834	protein_coding	0.199878	1.00918e-07	0.219249	5.28547e-09
KIF1B	ENSG00000054523	protein_coding	-0.386581	2.66812e-26	-0.378123	0
AL031587.2	ENSG00000233739	lncRNA	0.17486	3.36279e-06	0.167028	9.1594e-06
RNA5SP115	ENSG00000223092	rRNA_pseudogene	-0.0272431	0.472389	0.000304215	0.993599
LINC02386	ENSG00000257756	lncRNA	-0.0612248	0.106061	-0.0867457	0.0219052
AL138781.1	ENSG00000275329	lncRNA	-0.397427	7.86826e-28	-0.415986	1.38749e-30
FAT3	ENSG00000165323	protein_coding	-0.241605	9.94824e-11	-0.215342	9.92856e-09
MIR520G	ENSG00000207799	miRNA	-0.0176706	0.641178	-0.026221	0.48917
SIPA1	ENSG00000213445	protein_coding	0.194756	2.14967e-07	0.198721	1.27558e-07
AC124312.2	ENSG00000257647	lncRNA	-0.297941	8.93229e-16	-0.281622	4.4112e-14
LDHBP3	ENSG00000248950	processed_pseudogene	-0.175669	3.02432e-06	-0.212504	1.43549e-08
Y_RNA	ENSG00000238943	misc_RNA	0.000309845	0.99348	0.00366567	0.922986
AC134043.1	ENSG00000252458	snoRNA	-0.0865798	0.0221604	-0.0851204	0.0245185
AC025857.1	ENSG00000255144	unprocessed_pseudogene	0.0153376	0.685835	-0.0116781	0.758091
CDK2AP2P2	ENSG00000237451	processed_pseudogene	-0.253242	1.12474e-11	-0.262994	2.02138e-12
PTGR1	ENSG00000106853	protein_coding	0.537417	1.73064e-53	0.519948	0
RPS24	ENSG00000138326	protein_coding	-0.298644	7.59262e-16	-0.31867	7.38219e-18
RPS3AP22	ENSG00000240083	processed_pseudogene	0.330484	2.99653e-19	0.256927	5.51015e-12
MFN2	ENSG00000116688	protein_coding	0.0737027	0.0516115	0.07496	0.0477601
MTOR-AS1	ENSG00000225602	lncRNA	0.01234	0.744843	-0.0662992	0.080051
RBMS2	ENSG00000076067	protein_coding	0.0641246	0.0904822	0.0611856	0.106273
LSAMP	ENSG00000185565	protein_coding	-0.34964	1.68206e-21	-0.248869	3.02761e-11
GCK	ENSG00000106633	protein_coding	0.312593	2.75215e-17	0.333107	8.9701e-20
KLF7P1	ENSG00000240704	processed_pseudogene	0.151669	5.74214e-05	0.134509	0.000365917
AC020663.1	ENSG00000266994	lncRNA	-0.12	0.00149234	-0.119995	0.00149302
RPL9	ENSG00000163682	protein_coding	0.208596	2.65977e-08	0.186534	7.27862e-07
GPR171	ENSG00000174946	protein_coding	0.300298	5.1713e-16	0.290431	4.92878e-15
MIRLET7E	ENSG00000198972	miRNA
AC011558.1	ENSG00000279753	TEC
RXRB	ENSG00000204231	protein_coding	-0.146805	9.91301e-05	-0.116869	0.00199513
ABHD5	ENSG00000011198	protein_coding	0.336079	6.84454e-20	0.350951	0
AL049812.1	ENSG00000223651	processed_pseudogene	0.0202356	0.593539	0.00671459	0.859444
CREG1	ENSG00000143162	protein_coding	0.212278	1.48807e-08	0.19686	1.67598e-07
AL031773.1	ENSG00000232529	lncRNA	-0.0350801	0.354743	-0.0536687	0.156661
ZDHHC20P1	ENSG00000233916	processed_pseudogene	0.28673	1.12279e-14	0.286067	1.29967e-14
AL355483.2	ENSG00000232762	lncRNA	-0.0874554	0.0208421	-0.107823	0.00434628
GCNT2	ENSG00000111846	protein_coding	0.10824	0.00419711	0.14307	0.000151307
AC079466.1	ENSG00000266976	lncRNA	0.277973	7.50701e-14	0.413964	2.8231e-30
POLR2I	ENSG00000105258	protein_coding	0.289133	6.58751e-15	0.305444	2.04369e-16
AP001059.2	ENSG00000278158	lncRNA	0.116361	0.00207576	0.100573	0.00783501
SNRNP35	ENSG00000184209	protein_coding	-0.0182777	0.629759	-0.00211153	0.955581
AC011487.4	ENSG00000274892	unprocessed_pseudogene	-0.210386	2.00829e-08	-0.228605	9.96763e-10
LIMD2	ENSG00000136490	protein_coding	0.101172	0.00747249	0.139565	0.00021956
DCAF7	ENSG00000136485	protein_coding	-0.170178	6.15484e-06	-0.162635	1.6175e-05
AC092999.1	ENSG00000279311	TEC	-0.0948358	0.0121866	-0.103702	0.00610159
AC073575.1	ENSG00000258323	lncRNA	-0.162036	1.69477e-05	-0.166535	9.74107e-06
ADAMTSL4-AS2	ENSG00000237781	lncRNA	0.024889	0.511514	0.0112348	0.767004
AC245140.2	ENSG00000280195	lncRNA	0.0929874	0.013986	0.0922243	0.0148201
AC092905.1	ENSG00000244561	processed_pseudogene	-0.0188383	0.619292	-0.0104154	0.783558
RHOC	ENSG00000155366	protein_coding	0.38591	3.30403e-26	0.400901	0
MIR378A	ENSG00000199047	miRNA	0.106523	0.00484307	0.0995519	0.00848943
MIR548U	ENSG00000212017	miRNA	0.0491118	0.194984	0.048513	0.20049
MIR421	ENSG00000202566	miRNA	-0.1744	3.57106e-06	-0.157781	2.82293e-05
CDON	ENSG00000064309	protein_coding	-0.111866	0.00308166	-0.103474	0.00623527
AC010480.1	ENSG00000279883	TEC	-0.133527	0.000404284	-0.167766	8.34978e-06
RIPPLY3	ENSG00000183145	protein_coding	0.253817	1.00693e-11	0.285719	1.40319e-14
CDS2	ENSG00000101290	protein_coding	-0.256937	5.49842e-12	-0.261558	2.68162e-12
SACS-AS1	ENSG00000229558	lncRNA	0.0272877	0.471664	-0.00427464	0.910243
AC104308.1	ENSG00000226489	processed_pseudogene	0.232057	5.47695e-10	0.204283	5.18258e-08
LRRC32	ENSG00000137507	protein_coding	0.511673	7.80432e-48	0.511072	0
RCN1P1	ENSG00000215477	processed_pseudogene	0.364541	2.31529e-23	0.38048	1.82915e-25
AC105339.5	ENSG00000279758	TEC	-0.175476	3.10199e-06	-0.170932	5.59001e-06
AL590704.1	ENSG00000219409	processed_pseudogene	0.00982048	0.795639	-0.00296114	0.937755
ATP5F1AP3	ENSG00000263232	processed_pseudogene	0.40761	2.55021e-29	0.36074	7.05919e-23
DCP2	ENSG00000172795	protein_coding	0.154091	4.34766e-05	0.168572	7.77864e-06
RPL31P17	ENSG00000235225	processed_pseudogene	0.3703	4.15421e-24	0.331497	2.29833e-19
SNORD93	ENSG00000221740	snoRNA	0.256336	6.18224e-12	0.216111	8.03879e-09
MIR3665	ENSG00000266325	miRNA
BPIFA1	ENSG00000198183	protein_coding	-0.0162423	0.668378	-0.0338999	0.371173
AC091564.6	ENSG00000255680	lncRNA	0.316825	9.7088e-18	0.310956	4.0997e-17
LINC01615	ENSG00000223485	lncRNA	0.318049	7.15951e-18	0.257054	5.37458e-12
AC008837.2	ENSG00000248928	processed_pseudogene	-0.0111669	0.768372	-0.0126889	0.73789
HBZ	ENSG00000130656	protein_coding	-0.05295	0.162295	-0.0719684	0.0573755
TRMT2B-AS1	ENSG00000225839	lncRNA	-0.0522995	0.167524	-0.0495758	0.190794
RN7SL818P	ENSG00000274234	misc_RNA	0.0821556	0.0299837	0.0621285	0.100993
AL646090.1	ENSG00000223504	lncRNA	-0.0560525	0.139034	-0.0374183	0.323567
CALHM2	ENSG00000138172	protein_coding	0.510595	1.3147e-47	0.477129	0
UQCRC1	ENSG00000010256	protein_coding	0.472373	4.40654e-40	0.514453	0
RNU6-744P	ENSG00000202427	snRNA	0.025887	0.494724	-0.0526636	0.164581
AC005899.5	ENSG00000266385	lncRNA	-0.247465	3.36593e-11	-0.264597	1.20285e-12
KRT8P41	ENSG00000213538	processed_pseudogene	0.0042669	0.910404	-0.0207976	0.58332
MIR596	ENSG00000207826	miRNA	-0.0566479	0.134879	-0.0408399	0.281259
OR8D1	ENSG00000196341	protein_coding	0.0724449	0.0557411	0.0944704	0.0125252
CICP11	ENSG00000237799	processed_pseudogene	0.0971692	0.0102092	0.119761	0.00152551
LINC00972	ENSG00000225128	lncRNA	0.0137858	0.716171	-0.0230866	0.542571
ZMYND10	ENSG00000004838	protein_coding	0.265232	1.05802e-12	0.230907	7.51701e-10
CENPE	ENSG00000138778	protein_coding	0.33412	1.15169e-19	0.356761	0
EIF2AK2	ENSG00000055332	protein_coding	0.0675959	0.0743095	0.0667708	0.0779256
AC022206.1	ENSG00000240419	processed_pseudogene	0.0568145	0.133733	0.0906401	0.0166057
DPEP2NB	ENSG00000263201	protein_coding	-0.189121	4.8271e-07	-0.187914	5.72274e-07
LRRIQ4	ENSG00000188306	protein_coding	0.181845	1.32435e-06	0.222587	2.76659e-09
NQO2-AS1	ENSG00000224846	lncRNA	0.119916	0.00150397	0.0729686	0.0539895
PRICKLE3	ENSG00000012211	protein_coding	0.551714	7.60214e-57	0.468726	0
MIRLET7F2	ENSG00000208012	miRNA	1.25315e-05	0.999736	0.00391775	0.917708
ENDOV	ENSG00000173818	protein_coding	-0.324462	1.41928e-18	-0.31018	6.46061e-17
SMIM23	ENSG00000185662	protein_coding	0.0663988	0.0795975	0.0476344	0.208774
BEND2	ENSG00000177324	protein_coding	0.0143958	0.704191	0.0308941	0.415104
INTS4	ENSG00000149262	protein_coding	-0.023267	0.539422	0.00759592	0.841187
RNA5SP112	ENSG00000251746	rRNA_pseudogene	-0.0800129	0.0345565	-0.0935931	0.0133722
AC092353.1	ENSG00000251391	lncRNA	-0.0037218	0.921811	0.00207217	0.956419
TXNP4	ENSG00000262519	processed_pseudogene	0.403791	9.35666e-29	0.396941	9.23968e-28
SNORD60	ENSG00000206630	snoRNA	-0.0501744	0.185487	-0.0543864	0.151185
MINDY1	ENSG00000143409	protein_coding	-0.193301	2.65509e-07	-0.221757	3.50521e-09
XDH	ENSG00000158125	protein_coding	0.133424	0.000408502	0.247144	3.57436e-11
SMG6-IT1	ENSG00000278941	TEC	0.00288821	0.939285	-0.0274659	0.468773
YAP1P1	ENSG00000220494	processed_pseudogene	0.197249	1.49141e-07	0.224948	1.85993e-09
AP000766.1	ENSG00000261098	lncRNA	-0.395887	1.30799e-27	-0.3701	0
INKA1	ENSG00000185614	protein_coding	-0.0792465	0.0363307	-0.0728913	0.05426
AL592164.1	ENSG00000261435	lncRNA	-0.0624353	0.0993173	-0.0599114	0.113781
ZDHHC20	ENSG00000180776	protein_coding	0.0629872	0.0963582	0.0647542	0.0873539
AC025594.1	ENSG00000224163	unprocessed_pseudogene	0.322552	2.30775e-18	0.397805	6.94146e-28
AC020914.2	ENSG00000268839	unprocessed_pseudogene	-0.0260545	0.491935	-0.0172709	0.648743
RPS15AP18	ENSG00000242979	processed_pseudogene	-0.0754991	0.0461593	-0.0793452	0.036098
LINC02812	ENSG00000230138	lncRNA	0.0851003	0.0245524	0.0514265	0.174738
AC138956.1	ENSG00000250909	lncRNA	-0.104919	0.00552657	-0.110695	0.00340846
RNA5SP486	ENSG00000251770	rRNA_pseudogene	-0.0201567	0.59498	-0.04103	0.279025
ANKRD42	ENSG00000137494	protein_coding	0.268174	5.81497e-13	0.277319	1.09623e-13
SLC43A2	ENSG00000167703	protein_coding	0.339609	2.65486e-20	0.40085	0
AC104785.1	ENSG00000270720	lncRNA	-0.489953	1.99917e-43	-0.516648	0
IMP3P1	ENSG00000230589	processed_pseudogene	-0.0298489	0.43107	-0.0487706	0.198108
AL359881.3	ENSG00000270171	lncRNA	-0.530838	5.36677e-52	-0.531116	4.64862e-52
RN7SL531P	ENSG00000264071	misc_RNA	-0.048664	0.199091	-0.0326363	0.389279
MIR6777	ENSG00000274111	miRNA	0.0168345	0.657046	0.0196012	0.60517
AL158829.1	ENSG00000232939	lncRNA	0.232534	5.03839e-10	0.191267	3.55759e-07
AC104687.1	ENSG00000242727	processed_pseudogene	0.120121	0.00147582	0.0785629	0.0379777
RTEL1-TNFRSF6B	ENSG00000026036	protein_coding	-0.203551	5.79527e-08	-0.200839	9.32002e-08
Z84468.1	ENSG00000281732	lncRNA	-0.246207	4.25718e-11	-0.355827	2.91756e-22
TMEM232	ENSG00000186952	protein_coding	-0.148479	8.23091e-05	-0.1869	6.91828e-07
AL137779.3	ENSG00000259161	processed_pseudogene	0.0253516	0.503694	0.00838254	0.825037
C9orf78	ENSG00000136819	protein_coding	-0.13076	0.000533522	-0.111122	0.00330097
STATH	ENSG00000126549	protein_coding	0.0103289	0.785311	0.00766577	0.839786
AC012306.2	ENSG00000272667	lncRNA	0.0506792	0.181096	0.061649	0.103647
BMP8A	ENSG00000183682	protein_coding	-0.0489859	0.196132	-0.0253364	0.503857
TRBV6-5	ENSG00000211721	TR_V_gene	0.231826	5.70304e-10	0.192549	2.95957e-07
SMARCD1	ENSG00000066117	protein_coding	0.0882908	0.0196485	0.0928858	0.0141166
TRIM60P17	ENSG00000223558	processed_pseudogene	-0.256181	6.37219e-12	-0.278122	7.27224e-14
ABCC1	ENSG00000103222	protein_coding	0.269566	4.3692e-13	0.236127	3.03389e-10
AC119868.1	ENSG00000264845	transcribed_processed_pseudogene	-0.0351744	0.35345	-0.092015	0.0150235
ALG1L8P	ENSG00000227620	unprocessed_pseudogene	-0.267436	6.76221e-13	-0.283435	2.31316e-14
AC023762.1	ENSG00000271148	lncRNA	-0.237169	2.21766e-10	-0.2589	3.74272e-12
C1DP2	ENSG00000236217	processed_pseudogene	0.136177	0.000308431	0.14417	0.000132329
AC010442.1	ENSG00000214278	processed_pseudogene	0.184557	9.13371e-07	0.13962	0.000215396
CNN2P6	ENSG00000213854	processed_pseudogene	0.174116	3.70587e-06	0.209886	2.17275e-08
STAT1	ENSG00000115415	protein_coding	0.409825	1.19019e-29	0.452086	0
RN7SKP133	ENSG00000201715	misc_RNA	0.091835	0.0152229	0.0837622	0.0269048
AHSG	ENSG00000145192	protein_coding	-0.0711641	0.0602245	-0.0916929	0.0153818
AC009119.2	ENSG00000260932	lncRNA	-0.224958	1.85675e-09	-0.240809	1.15007e-10
IL18BP	ENSG00000137496	protein_coding	0.234845	3.35392e-10	0.22043	4.35861e-09
LINC01524	ENSG00000234948	lncRNA	0.0544499	0.150707	0.0921768	0.0148463
AC026167.1	ENSG00000226022	lncRNA	-0.0394337	0.298171	-0.0372612	0.325604
PRX	ENSG00000105227	protein_coding	-0.263719	1.43526e-12	-0.277249	1.11258e-13
AC015813.2	ENSG00000266086	protein_coding	-0.0810258	0.0323257	-0.0794015	0.0359657
PAX1	ENSG00000125813	protein_coding	-0.27512	1.37404e-13	-0.372934	1.87124e-24
AC100757.2	ENSG00000274835	unprocessed_pseudogene	-0.00474753	0.900362	-0.0664064	0.079563
RBM8B	ENSG00000258427	processed_pseudogene	0.490466	1.58565e-43	0.412991	3.96623e-30
COQ8B	ENSG00000123815	protein_coding	0.249191	2.43292e-11	0.238015	2.17364e-10
ELOCP26	ENSG00000236599	processed_pseudogene	0.0547452	0.148502	0.0633248	0.0945835
AC094019.1	ENSG00000201701	snoRNA	-0.00660913	0.86163	0.00813304	0.830164
AL049830.1	ENSG00000213867	processed_pseudogene	0.4689	1.91341e-39	0.378051	3.89324e-25
ZC3H18	ENSG00000158545	protein_coding	-0.0478325	0.206885	-0.0219902	0.561823
ZNF519P2	ENSG00000258799	processed_pseudogene
ZNF500	ENSG00000103199	protein_coding	-0.063883	0.0917061	-0.0330602	0.383054
NRBF2P5	ENSG00000270427	processed_pseudogene	-0.277438	8.41383e-14	-0.285133	1.59599e-14
AC135279.2	ENSG00000255566	processed_pseudogene	-0.0348645	0.35771	-0.0283487	0.454598
EI24P4	ENSG00000236343	processed_pseudogene	0.182619	1.19177e-06	0.162457	1.61006e-05
MTCYBP14	ENSG00000238236	processed_pseudogene	0.0494051	0.192328	0.0542348	0.152329
AC016573.1	ENSG00000253968	lncRNA	-0.138493	0.000242474	-0.118807	0.00166454
Y_RNA	ENSG00000201549	misc_RNA	-0.00854465	0.82171	-0.0119182	0.753276
TSC2	ENSG00000103197	protein_coding	-0.253956	9.80377e-12	-0.226191	1.67568e-09
MTATP6P7	ENSG00000232990	unprocessed_pseudogene	-0.0461625	0.2232	-0.0794128	0.0359392
AP001582.1	ENSG00000254992	processed_pseudogene	-0.00692521	0.855083	-0.00886498	0.815144
C1orf87	ENSG00000162598	protein_coding	0.195303	1.98467e-07	0.233003	4.64047e-10
POMC	ENSG00000115138	protein_coding	0.0839057	0.0266436	0.0734808	0.0523367
AL390237.1	ENSG00000216687	processed_pseudogene	-0.125236	0.000913687	-0.0835758	0.0272476
METTL22	ENSG00000067365	protein_coding	0.0460885	0.223944	0.0648995	0.0866452
STRIP1	ENSG00000143093	protein_coding	-0.0907891	0.0164275	-0.0862242	0.0227417
AC008175.1	ENSG00000235059	lncRNA	-0.00735274	0.846245	-0.0192045	0.612496
AC084756.1	ENSG00000259684	lncRNA
LINC00552	ENSG00000279770	TEC	0.0793617	0.036059	0.0214731	0.571149
OR5K1	ENSG00000232382	protein_coding	-0.00874439	0.817614	-0.00587436	0.876883
AP001208.1	ENSG00000254084	lncRNA	0.0206716	0.585604	0.00906729	0.811004
ZNF598	ENSG00000167962	protein_coding	-0.0121423	0.748792	0.00317794	0.933191
AL513324.1	ENSG00000263041	lncRNA	0.121467	0.00130319	0.0977093	0.00979435
HSPA1L	ENSG00000204390	protein_coding	-0.147083	9.61327e-05	-0.181837	1.38333e-06
RILP	ENSG00000167705	protein_coding	0.497663	5.91615e-45	0.507316	0
AC103968.1	ENSG00000259507	processed_pseudogene	0.0346484	0.3607	0.0387468	0.306673
Y_RNA	ENSG00000207292	misc_RNA	-0.0899812	0.0174144	-0.0786251	0.0378253
AC022022.2	ENSG00000270421	processed_pseudogene	-0.093138	0.0138311	-0.112468	0.00292523
AC106733.1	ENSG00000279856	TEC	0.0574424	0.129483	0.059513	0.116209
CACNG2	ENSG00000166862	protein_coding	-0.270985	3.25964e-13	-0.289593	5.94503e-15
Y_RNA	ENSG00000207383	misc_RNA	-0.0190634	0.61511	0.00931263	0.805943
RPL11P1	ENSG00000227394	processed_pseudogene	-0.32627	8.92954e-19	-0.337181	5.09909e-20
AC067942.1	ENSG00000227304	transcribed_processed_pseudogene	0.356475	2.42293e-22	0.316378	1.08465e-17
AC137056.2	ENSG00000280306	TEC	-0.0739183	0.0509301	-0.0699558	0.0647238
MIR2113	ENSG00000238367	miRNA	-0.00118422	0.975086	-0.00945386	0.803109
JMJD7-PLA2G4B	ENSG00000168970	protein_coding	-0.25928	3.47255e-12	-0.263617	1.78714e-12
RNF185-AS1	ENSG00000254835	lncRNA
OR10A3	ENSG00000170683	protein_coding	0.124633	0.000967787	0.0929684	0.0140057
AC026616.1	ENSG00000253777	processed_pseudogene	-0.0170774	0.652419	-0.0320758	0.39748
ZNF532	ENSG00000074657	protein_coding	-0.0500891	0.186236	-0.0360282	0.341793
STRA6	ENSG00000137868	protein_coding	0.4461	1.95717e-35	0.481916	0
AL583803.1	ENSG00000229923	lncRNA	-0.0327755	0.38726	-0.0894087	0.0181449
RN7SL752P	ENSG00000239437	misc_RNA	0.330302	3.14227e-19	0.354621	4.1171e-22
CDH11	ENSG00000140937	protein_coding	0.370145	4.35261e-24	0.360387	0
LINC00354	ENSG00000226903	lncRNA	0.0393793	0.298839	0.0689417	0.0687104
BICRA-AS1	ENSG00000269806	lncRNA	-0.141316	0.000179927	-0.143112	0.000148389
AC099548.2	ENSG00000253882	transcribed_unprocessed_pseudogene	0.594124	8.01604e-68	0.563127	1.20808e-59
AC027369.3	ENSG00000254728	unprocessed_pseudogene	0.0926608	0.0143272	0.0620763	0.101281
AL121875.1	ENSG00000275268	snRNA	0.0879066	0.0201899	0.0791417	0.036579
AC015912.3	ENSG00000274213	lncRNA	0.298457	7.92671e-16	0.30091	4.4826e-16
POLR2KP2	ENSG00000224510	processed_pseudogene	0.0141024	0.709944	0.00838297	0.825028
AC140481.3	ENSG00000277668	misc_RNA	-0.0194233	0.608451	-0.021024	0.579227
ATP2A3	ENSG00000074370	protein_coding	0.316941	9.43278e-18	0.341268	0
ELOCP21	ENSG00000226186	processed_pseudogene	0.0134642	0.722517	0.00507786	0.893469
AC020612.2	ENSG00000257570	processed_pseudogene	0.00440142	0.907592	0.0130515	0.730686
AC091905.3	ENSG00000279755	TEC	-0.0531949	0.160358	-0.0507607	0.180394
AIRE	ENSG00000160224	protein_coding	0.110425	0.00348786	0.0946052	0.0123993
AC019080.5	ENSG00000280374	lncRNA	-0.222807	2.66667e-09	-0.21838	6.08721e-09
ECE2	ENSG00000145194	protein_coding	0.0477751	0.207431	0.0410247	0.279011
RN7SL455P	ENSG00000264047	misc_RNA	0.0140462	0.711049	-0.00361897	0.923965
AL021920.1	ENSG00000279151	lncRNA	-0.0356632	0.346796	-0.0708226	0.0614692
XXYLT1-AS1	ENSG00000233303	lncRNA	0.0551987	0.145163	0.0540714	0.15357
GPR45	ENSG00000135973	protein_coding	-0.287615	9.23229e-15	-0.286126	1.28298e-14
AP005136.2	ENSG00000264150	processed_pseudogene	-0.0335335	0.37637	-0.0341035	0.368307
HCFC2	ENSG00000111727	protein_coding	0.0503635	0.183833	0.0341123	0.368092
C20orf181	ENSG00000279610	TEC	0.00926982	0.806865	0.00453929	0.904711
USP21P1	ENSG00000224826	processed_pseudogene	0.141929	0.000168516	0.132481	0.00044928
DGUOK-AS1	ENSG00000237883	lncRNA	0.125874	0.000859623	0.109739	0.00371405
SLC25A1P4	ENSG00000261608	processed_pseudogene	-0.0480782	0.20456	-0.0683828	0.0709921
ZNF700	ENSG00000196757	protein_coding	0.284901	1.67896e-14	0.305655	1.94306e-16
AP005205.2	ENSG00000266441	lncRNA	-0.104789	0.00558576	-0.143387	0.000144052
AC087163.3	ENSG00000280198	TEC	-0.156572	3.25548e-05	-0.168356	7.75295e-06
KRT18P6	ENSG00000258783	processed_pseudogene	-0.0688338	0.0691462	-0.0578738	0.126625
MAPK10-AS1	ENSG00000250062	lncRNA	-0.0735606	0.0520648	-0.123772	0.00105
DUX4L31	ENSG00000231411	unprocessed_pseudogene	0.00157485	0.966871	0.00335841	0.929424
SNORA84	ENSG00000239183	snoRNA	0.137924	0.000257331	0.12405	0.00102275
LINC00269	ENSG00000215162	lncRNA	0.023082	0.542653	0.0133949	0.723885
CMTM3	ENSG00000140931	protein_coding	0.341693	1.50873e-20	0.41856	0
STEAP3-AS1	ENSG00000229867	lncRNA	0.280879	4.02642e-14	0.179435	1.90902e-06
AC012443.1	ENSG00000270776	processed_pseudogene	-0.00142905	0.969937	-0.0154501	0.683656
ZNF815P	ENSG00000235944	transcribed_unprocessed_pseudogene	0.223534	2.36069e-09	0.319123	6.54371e-18
[truncated: 54,495 more rows]
