# Supplementary material for: The MBNL1/circNTRK2/PAX5 pathway regulates aerobic glycolysis in glioblastoma cells by encoding a novel protein NTRK2-243aa
Source: Cell Death Dis. 2022 Sep 5;13(9):767. doi: 10.1038/s41419-022-05219-4 (PMC9445070; doi:10.1038/s41419-022-05219-4)
Supplement: Supplementary file 6 — Supplementary file 5 [file 41419_2022_5219_MOESM6_ESM.xlsx]

## Sheet: Venn diagram of genes related 
Venn diagram of genes related to HK2 and PKM (Pearson correlation coefficient >0.55 and Spearman correlation coefficient >0.55)
Genes related to HK2	Genes related to PKM	Genes related to HK2 and PKM
PHEX	TIGAR	LDHA
AC026877.1	CTSA	PDIA3
MED8	ESM1	HSPA5
FHOD1	PHLDA2	PAX5
H6PD	ATP6AP2	LAMC1
PLP2	ALDOA	NAMPT
PLOD1	AC099548.2	KLF14
PLK3	RAN	ARPC2
DHDDS	MMP11	SMS
TBX19	ATP1B3	FOXP3
SAP30	FBLN7	MCUB
WAS	PDK1	ITGA5
SPI1	VDR	CEBPB
SCPEP1	IGFBP2	PDK3
TOR4A	CD248	SSR3
CLEC5A	DPY19L1	SHC1
FCGRT	CISD2	TPM3
SZRD1	PPIA	BACH1
SLA	ARL1	GLB1
PTPN12	NRP1	NFAT5
PINK1-AS	COL6A2
IL10RA	STC1
HK2P1	ANAPC1P4
ANTXR2	MYL12B
ADAMTSL4	AC108463.2
STMP1	MORF4L1P1
NCF1B	UAP1
MARVELD1	SRPRB
CPT2	TMEM158
SIPA1	MFSD5
RHOC	TMEM159
PRICKLE3	TMEM70
KCNE3	APOO
SIGLEC22P	NOP10
LRRC41	HCCS
CASP4	STEAP1
SLC66A3	VEGFA
TREML1	EHD4
RAC2	ELOC
TNFAIP3	ARNTL2
ECE1	TMED3
SLC30A7	ITGB1BP1
BTN2A3P	MIR4435-2HG
TUBA1C	SMAGP
LY86	EMP3
LSM14A	PDLIM1
TMEM214	DYNLT3
MOB1A	SLC35C1
WDR77	MXRA7
RN7SL138P	CHI3L1
ENO1	PKMP1
CCDC18	ARF1
ASAP3	AC093673.1
TREM1	BCAP31
GALM	COQ10B
C8orf88	SPAG4
COL8A2	ADAM12
FUT4	PGK1
PLEKHO2	SLC9A1
ESYT1	MRPS18A
TFEC	POLR2L
VCAM1	ITGA3
CTSC	CA12
PHC2	CNIH4
RELB	AP000695.1
CISH	HEXA
VASP	SLC12A7
TLR6	MGAT4B
RAB33B	TXNDC15
CC2D1B	IMMT
IQGAP1	SLC22A18
TYMP	ACTN1
SNX7	OAF
P2RX4	ABRACL
RBMS1P1	PLEK2
FBP1	GPX8
RNF135	CALR
CTBS	GAPDH
INPP5B	MANF
DNALI1	CAMK1
RER1	RAB5IF
ADAP2	MPZL3
IFI16	AL596087.2
PICALM	OAZ1
TMEM52B	PPIB
GBP2	MRPL15
SQOR	PTDSS1
LINC02611	SMIM12
DOCK7	ISG20
EMP1	RAMAC
GAL3ST4	LOXL1
ALPK1	COL5A2
PILRA	FLOT2
APOBEC3C	COL3A1
DPH3	DYRK3
FYB1	EDEM2
IRAK4	FGFRL1
LAIR1	CDR2
JPT2	AEN
NFAM1	ADM
AL513327.1	PELO
CLIC1	MRPL36
CDC42	PRDX4
SLC25A24	TTC39A
C3	LUM
RHOH	WDR61
LINC02381	MAP2K3
SH3TC1	BGN
STX11	PSMA1
CRYZ	IBSP
CD33	ATP6AP1
LOXL3	SPRED3
VAMP8	NEU1
NRDC	TPI1
ANXA2P2	AP2S1
LILRB1	UGP2
DOCK2	PDZD11
IL1RN	FLOT1
CSF3R	LCTL
ZNF613	AC022613.1
TMEM234	GPR3
PSMC2	TMED9
CARD8	UBL4A
TLR2	BOLA3
BIN2	YIPF1
MKNK1	TRIP4
DDOST	PRELID1
CD69	SPON2
KDELR2	ARL4C
CD74	EMC3
SLC15A3	LGALS1
RHOA	ATP1A1
HECTD3	VMP1
PTPN2	RIN1
DOCK8	TWF2
CEPT1	PTPN9
WDFY4	TIMM17A
RGS1	ULBP2
C20orf197	ACE
LPCAT2	COL5A1
REST	G6PD
VAMP3	SPRY1
PLXDC2	GDF15
RGS19	CD63
GNGT2	GGN
FERMT3	IAH1
PEPD	FAM3C
STAB1	GLRX2
TMEM185B	LGALS3
TGFBR1	GPI
MS4A7	PIGB
ARPC1B	NOCT
SELENON	SEMA3F
NECAP2	COPG1
WDR45P1	LAMB1
LAP3	DHRS13
ERI1	GTF2E2
GPR65	ASL
RNASE2	HEXB
CDK2	PSMD8
NAGA	PIGT
TNFAIP8	CHID1
FPGT	CYTOR
FCGR3A	TSPAN17
ST14	RPN1
REEP4	VDAC1
LINC01150	ALG1
ITGAM	TSPAN4
RAP1B	P4HB
NMI	PDIA6
CYTL1	DBNDD1
LAMB2	EMC7
LACTB	CD151
HCST	FKBP1A
TMEM107	FKBP9
ARPC5	SNUPN
LCP2	AP3S1
SLC44A3-AS1	LINC01943
CYBA	BCL7B
CD180	VAV3
GALNT2	YIPF5
MRC2	PSEN2
HLA-DRB1	LMAN2
SYTL3	RALB
PLXND1	COX5A
ADPGK	BCAT1
IL4R	ACP2
TMEM69	SEPHS2
RAB20	AC108463.1
TBXAS1	SHISA5
SIGLEC7	FBXO22
GAB3	NDUFA4L2
PCED1B-AS1	PGAM1
KCNQ1	LOXL1-AS1
RUNX2	NTAN1
RAB32	TMEM106C
ZDHHC18	AAGAB
HS2ST1	OSBPL10
FTL	NIPA2
LRRC42	MMP9
CD302	TMED2
HLA-DMA	ARPC1A
CXorf21	MRPL17
PTPN22	KDELR3
TXLNA	METTL7B
ADA2	RNF14
NMNAT1	TAGLN2
TRAPPC3	VASN
FCGR2A	OCIAD2
TNFRSF1B	TPI1P1
RNASE3	TIMP1
KYNU
HPS3
AL133415.1
CASP8
NFATC1
CLIC4
MAGT1
MMP14
PAFAH2
CHI3L2
SH3GLB1
EVI2B
DCTD
PLEKHF2
POP4
MUC1
ARID5A
FZD5
IL17RA
CD163
BCL3
NDC1
FAM114A1
PNRC2
AC008760.2
ELF4
FUCA1
TRIM38
SP100
TNFRSF12A
NUDT16P1
ARHGAP18
PTPRC
FBXO42
ELK3
PLEK
FCGR1CP
GLRX
HAVCR2
TTC26
TNFSF8
NIBAN1
PARP9
C7orf31
AK2
STK3
IFNGR2
SAMD9L
NFATC2
MILR1
IL4I1
PLAUR
CD58
TTF2
MOV10
MBD2
CMTM6
TMOD3
CLEC18B
NCF4
STK40
TTC7A
MUL1
TLR3
FN1
GBP1
ARHGAP45
GNG12
APOBEC3F
ARHGAP25
APOC2
FES
PIK3CG
RAP1A
TMSB4X
SAT1
LPAR5
MNDA
HSPA6
GPR84
CD276
ZNF217
GSAP
RHOQ
CELSR1
B3GALT5-AS1
MSR1
DOK3
HLA-DPA1
SRPX2
FCGR1A
GPBP1L1
FCGBP
GPX7
SPP1
RDH10
DAPP1
MAP4K1
GYS1
CHSY1
ST8SIA4
MYO7A
SNIP1
NLRC4
LILRA1
ADAM28
AL512353.1
CTTNBP2NL
TUBB6
RIOK3
LIMS1
MAPKAPK3
GPR132
NFKB1
LOXL2
FAM111A
SERPINA1
MFSD1
MAGOH
LGALS9
VIM
STAT5A
ZMPSTE24
ANXA2
FRRS1
HILPDA
IL18
SPOCD1
TLR7
WARS2
SWAP70
NRAS
DPYD
PHACTR4
PTPN6
FLNC
TMEM106A
CTSS
ZFP36L2
BCL10
AKIRIN1
TMEM167B
LYN
ZBTB7B
AC099850.3
TGFB1
C16orf54
RGS16
FSTL1
OSMR
PPM1M
CIITA
TMC8
THEMIS2
ZNF761
IL13RA1
SMIM3
VAV1
ATL3
ANO6
CYBB
TNIP1
SH3PXD2B
C11orf45
SCP2
DTX2
KLF6
P3H2
LAT2
SF3A3
GBE1
HSPA7
PIK3AP1
CYP2S1
SIGLEC9
MYOF
GNG5
DENND2D
TMEM147
PSMB2
OSCAR
SLC35D1
PABPC4
TMEM165
DR1
MIER1
SCIMP
EMILIN1
SCIN
SYK
SLC8B1
CSF1R
GDAP2
FGL2
SRGN
RBMS1
SLC37A2
PYGL
IFITM3P6
PTGER4
APOBR
AC010655.2
PRKCD
PDCD1LG2
C1orf162
S100A10
GNAI3
TMED5
GCLM
INPP5D
PTGS1
NUDT19
GMFG
ABCC3
SOD2
MSN
MGAT1
UCP2
ITPRIP
SLC17A9
ZFP36L1
MYO1F
LEPROT
SNAP23
CACNA2D4
P2RY6
BTBD19
KDELR1
CEP112
HCK
STEAP3
SHMT1
PLVAP
C3AR1
RIPK1
GEM
HFE
TAF13
DHRS3
RAB38
WASF2
PROSER3
SLC43A3
SOAT1
SH3BGRL3
SUSD6
TMEM119
S100PBP
NOD1
CSDE1
HDAC1
SPN
BTN2A2
LPXN
DDX20
OLFML3
CD14
SLC15A4
SERPINE1
PTPN7
OSBPL9
GPR160
AIF1
MIS18BP1
PHTF1
NPC2
C1R
TMEM59
NCF1C
ECM2
WDR78
EYA3
GLB1L
COLGALT1
ATG4A
TWSG1
TCIRG1
TLR5
GPSM3
ICMT
ARHGAP9
PLBD1
DENND1C
TGFB2-AS1
FCGR2C
LHFPL2
ITGB4
ITGB2
TNC
CASP5
RREB1
PLIN3
ANG
LCP1
PARVG
BTK
SERPINB9
CCR1
FNBP1L
SERTAD3
JUN
MLKL
CTSZ
GNS
PIK3R6
CREB3L2
C1QA
ERMAP
TBC1D1
AGTRAP
MAN2B1
FUCA2
C1RL
WWTR1
TLR1
SLC2A10
AC145098.1
KIAA2013
ALOX5AP
HMGCL
CSF1
RHBDF2
RTCA
SLC10A3
PTAFR
ADAM9
HLA-DRA
HACD4
NUCB1
CXCL16
FEM1C
SERPINA3
RNASE6
IGFBP5
NEDD1
HSPB11
SERPINB1
SLC66A1
B4GALT1
DSE
GIMAP2
TGFB2
LPAR6
MYCBP
CASP6
TMEM255B
SLC7A7
CLEC7A
TMEM248
MOB3C
GPR183
ARHGDIB
AL731567.1
CD300C
ABI3
ZBTB42
MYO1G
SLC4A2
PI4K2B
CMTM7
ZNF816
RPF1
SAMSN1
SERBP1
RASAL3
ADPRH
ITGB1
RNF149
CD300A
TNFAIP8L2
TYROBP
TGFBR2
RUNX1
TRIP10
CYTIP
S100A11
SEC22B
NCF1
LAPTM5
SDF4
VSIG4
AC107021.2
TGIF1
SNRNP40
TAF12
LINC02732
CERS2
MAN1C1
APOBEC3G
AC103923.1
TMIGD3
BST1
YTHDF2
CAPZA1
PLSCR1
LRRC25
CASP1
ITGAL
CD4
POGLUT3
SHKBP1
CARD19
IL16
A2M
GNL2
FPR1
FHL3
OLFML2B
NCKAP1L
KCNK13
ADPRS
HCLS1
GBGT1
LTBR
S1PR3
GTF2B
WLS
SIGLEC10
B3GNT5
PDIA5
TRPV2
RIPK3
GLIS3
CAPZB
PRXL2C
SYNGR2
DNAAF5
PIK3R5
TMEM50A
H2BC12
LOX
PLB1
SCMH1
TRAM1
FCER1G
RAP2B
ITGB5
ZC3H12A
KIAA0040
FYCO1
GLA
ALOX5
HMOX1
PALLD
ZSCAN22
ZNF436
FLII
LILRB3
VIM-AS1
IL12RB1
PLOD2
SERPINH1
VCL
BACE2
IFNLR1
LSP1
CCDC200
ICAM1
UNC93B1
MYD88
SLAMF8
SLC2A9
ITPKC
STXBP2
TXNDC12
WIPI1
CEBPA
BCL2A1
ACTR3
CLCF1
DCLRE1B
SLAIN2
CD53
SH2B3
CD164
CD84
SLC16A3
SELENOF
GAPT
SP140L
CALD1
SNX9
NFE2L3
AC024451.2
ZDHHC12
APBB1IP
BCL2L12
C1QC
SLC39A1
RNF19B
CCR5
ARHGAP4
RAB8A
MAP7D3
PYCARD
C1orf174
ADGRE2
RASGRP4
CNN3
NCF2
PDIA4
LDHAP4
RBM47
RIOX2
TENT5A
SIGLEC14
ITPRIPL2
LILRB4
ANXA5
PLIN2
AC080038.3
NADK
WDR1
RCSD1
IKZF1
PPP1R3B
TMEM109
CEP89
DEF6
CDCP1
ARHGAP30
NEK6
CD2AP
CAST
CD37
CAP1
CEBPG
SIRPB2
RPN2
FNDC3B
SP140
RNPEP
PPCS
LILRA2
TLR8
LATS2
SPATS2L
RRAGC
ACAA2
PSTPIP2
MYL12A
TMEM35B
ETV6
SKAP2
TRIP6
TTC38
ETHE1
PLEKHA4
FAH
RAB27A
SLC2A5
EFNA4
HHEX
CAPG
STAT3
C2
PGAP6
AL354919.2
ARL11
PLAU
GLIPR1
CABP4
RAB42
CD86
C5AR1
AC090559.1
FLNA
GNA15
CGAS
CXCR4
TSPO
PTP4A2
PCED1B
FAM177B
HLA-DMB
HAS2
TRNAU1AP
SERPINB8
SFT2D2
MFSD14A
CCR5AS
SLC11A1
IRF5
HLA-DOA
FAM20C
CTSB
CARD8-AS1
NUAK2
RNASET2
AIDA
OLR1
PKN2
PDPN
SASH3
DENND3
ARHGAP15
ABHD15
PTGES3P1
EMB
GPR34
MICB
RPS6KA1
IFI30
RIT1
PLCG2
TRAF3IP3
SYDE1
CD99P1
C1QB
NAIP
SLC1A5
STK38
NFIL3
TNFRSF1A
CTNNA1
ACTB
DRAM2
PRMT6
NUP62
LITAF
CYFIP1
SNX20
CEBPD
TCAF2
IRAK1
MR1
SERPINB6
DAP
CD44
ITGB3
GLMP
TREM2
PLA2G15
CD99
PHF13
SPINT1
CD226
CSF2RB
FZD7
CPED1
ZNF28
TPST1
RGS18
TNFRSF11A
CYTH4
ZNRF2
