# Supplementary material for: The MBNL1/circNTRK2/PAX5 pathway regulates aerobic glycolysis in glioblastoma cells by encoding a novel protein NTRK2-243aa
Source: Cell Death Dis. 2022 Sep 5;13(9):767. doi: 10.1038/s41419-022-05219-4 (PMC9445070; doi:10.1038/s41419-022-05219-4)
Supplement: Supplementary file 7 — Supplementary file 6 [file 41419_2022_5219_MOESM7_ESM.xlsx]

## Sheet:  E3 ligases related to PAX5
Top 10 E3 ligases related to PAX5
SwissProt ID (E3)	Gene Symbol (E3)	SwissProt ID (Substrate)	Gene Symbol(Substrate)	Domain_LikelihoodRatio	Go_LikelihoodRatio	Network_LikelihoodRatio	Motif_LikelihoodRatio	Confidence Score	Species
O60260	PRKN	Q02548	PAX5	1	2.78	3.83	9.23	0.88	H.sapiens
Q96PU4	UHRF2	Q02548	PAX5	1	2.78	3.83	9.23	0.88	H.sapiens
Q9ULJ6	ZMIZ1	Q02548	PAX5	1	2.2	3.83	9.23	0.869	H.sapiens
Q99732	LITAF	Q02548	PAX5	1	2.18	3.83	9.23	0.868	H.sapiens
O95376	ARIH2	Q02548	PAX5	1	1.99	3.83	9.23	0.864	H.sapiens
P51948	MNAT1	Q02548	PAX5	1	1.99	3.83	9.23	0.864	H.sapiens
O75592	MYCBP2	Q02548	PAX5	1	1.99	3.83	9.23	0.864	H.sapiens
P62877	RBX1	Q02548	PAX5	1	1.99	3.83	9.23	0.864	H.sapiens
Q86TM6	SYVN1	Q02548	PAX5	1	1.99	3.83	9.23	0.864	H.sapiens
Q15326	ZMYND11	Q02548	PAX5	1	1.99	3.83	9.23	0.864	H.sapiens
